# Supplementary material for: The Parapoynx Stagnalis Nucleopolyhedrovirus (PastNPV), a Divergent Member of the Alphabaculovirus Group I Clade, Encodes a Homolog of Ran GTPase
Source: Viruses. 2022 Oct 18;14(10):2289. doi: 10.3390/v14102289 (PMC9610796; doi:10.3390/v14102289)
Supplement: Supplementary file 1 [file viruses-14-02289-s001.zip › Table S1.xlsx]

## Sheet: Figure 3
Table S1: Viruses used for phylogenetic inference
Figure 3 taxa
Genus	Species*	Alphabaculovirus clade I or II	Virus name	Abbreviation	Isolate	GenBank accession no. (genome sequence)
Alphabaculovirus	Adoxophyes honmai nucleopolyhedrovirus	II	Adoxophyes honmai nucleopolyhedrovirus	AdhoNPV	ADN001	AP006270
Alphabaculovirus	Agrotis ipsilon multiple nucleopolyhedrovirus	II	Agrotis ipsilon multiple nucleopolyhedrovirus	AgipMNPV	Illinois	EU839994
Alphabaculovirus	Agrotis segetum nucleopolyhedrovirus A	II	Agrotis segetum nucleopolyhedrovirus A	AgseNPV-A	Polish	DQ123841
Alphabaculovirus	Agrotis segetum nucleopolyhedrovirus B	II	Agrotis segetum nucleopolyhedrovirus B	AgseNPV-B	English	KM102981
Alphabaculovirus	Alphabaculovirus ardigramma	II	Artaxa digramma nucleopolyhedrovirus	ArdiNPV	424	MN233792
Alphabaculovirus	Alphabaculovirus dijuno	I	Dione juno nucleopolyhedrovirus	DijuNPV	Araguari-MG	MK558262
Alphabaculovirus	Alphabaculovirus ranu	II	Rachiplusia nu nucleopolyhedrovirus	RanuNPV	VPN54	MK419956
Alphabaculovirus	Alphabaculovirus speridania-b	II	Spodoptera eridania nucleopolyhedrovirus	SperNPV	CNPSo-165	MT040195
Alphabaculovirus	Antheraea pernyi nucleopolyhedrovirus	I	Antheraea pernyi nucleopolyhedrovirus	AnpeNPV	L2	DQ486030
Alphabaculovirus	Anticarsia gemmatalis multiple nucleopolyhedrovirus	I	Anticarsia gemmatalis multiple nucleopolyhedrovirus	AgMNPV	2D	DQ813662
Alphabaculovirus	Autographa californica multiple nucleopolyhedrovirus**	I	Autographa californica multiple nucleopolyhedrovirus	AcMNPV	C6	L22858
Alphabaculovirus	Bombyx mori nucleopolyhedrovirus	I	Bombyx mori nucleopolyhedrovirus	BmNPV	T3	L33180
Alphabaculovirus	Buzura suppressaria nucleopolyhedrovirus	II	Buzura suppressaria nucleopolyhedrovirus	BuzuNPV	Hubei	KF611977
Alphabaculovirus	Catopsilia pomona nucleopolyhedrovirus**	I	Catopsilia pomona nucleopolyhedrovirus	CapoNPV	416	KU565883
Alphabaculovirus	Choristoneura fumiferana DEF multiple nucleopolyhedrovirus	I	Choristoneura fumiferana DEF multiple nucleopolyhedrovirus	CfDEFMNPV		AY327402
Alphabaculovirus	Choristoneura fumiferana multiple nucleopolyhedrovirus	I	Choristoneura fumiferana multiple nucleopolyhedrovirus	CfMNPV		AF512031
Alphabaculovirus	Choristoneura murinana nucleopolyhedrovirus	I	Choristoneura murinana nucleopolyhedrovirus	ChmuNPV	Darmstadt	KF894742
Alphabaculovirus	Choristoneura rosaceana nucleopolyhedrovirus	I	Choristoneura rosaceana nucleopolyhedrovirus	ChroNPV	NB_1	KC961304
Alphabaculovirus	Chrysodeixis chalcites nucleopolyhedrovirus	II	Chrysodeixis chalcites nucleopolyhedrovirus	ChchNPV		AY864330
Alphabaculovirus	Chrysodeixis includens nucleopolyhedrovirus	II	Pseudoplusia includens single nucleopolyhedrovirus	PsinSNPV	IE	KJ631622
Alphabaculovirus	Currently unclassified	II	Chrysodeixis includens nucleopolyhedrovirus	ChinNPV	#1	MK746083
Alphabaculovirus	Clanis bilineata nucleopolyhedrovirus	II	Clanis bilineata nucleopolyhedrovirus	ClbiNPV	DZ1	DQ504428
Alphabaculovirus	Condylorrhiza vestigialis nucleopolyhedrovirus	I	Condylorrhiza vestigialis multiple nucleopolyhedrovirus	CoveMNPV	PR.2002	KJ631623
Alphabaculovirus	Cryptophlebia peltastica nucleopolyhedrovirus	II	Cryptophlebia peltastica nucleopolyhedrovirus	CrpeNPV	SA	MH394321
Alphabaculovirus	Cyclophragma undans nucleopolyhedrovirus**	I	Cyclophragma undans nucleopolyhedrovirus	CyunNPV	Whiov	KT957089
Alphabaculovirus	Ectropis obliqua nucleopolyhedrovirus	II	Ectropis obliqua nucleopolyhedrovirus	EcobNPV	A1	DQ837165
Alphabaculovirus	Epiphyas postvittana nucleopolyhedrovirus	I	Epiphyas postvittana nucleopolyhedrovirus	EppoNPV		AY043265
Alphabaculovirus	Currently unclassified	II	Erannis ankeraria nucleopolyhedrovirus	EranNPV	wlcb	OK091173
Alphabaculovirus	Euproctis pseudoconspersa nucleopolyhedrovirus	II	Euproctis pseudoconspersa nucleopolyhedrovirus	EupsNPV	Hangzhou	FJ227128
Alphabaculovirus	Helicoverpa armigera nucleopolyhedrovirus	II	Helicoverpa armigera nucleopolyhedrovirus	HearNPV	G4	AF271059
Alphabaculovirus	Hemileuca species nucleopolyhedrovirus	II	Hemileuca sp. nucleopolyhedrovirus	HespNPV	MEM	KF158713
Alphabaculovirus	Hyphantria cunea nucleopolyhedrovirus	I	Hyphantria cunea nucleopolyhedrovirus	HycuPV	N9	AP009046
Alphabaculovirus	Hyposidra talaca nucleopolyhedrovirus	II	Hyposidra talaca nucleopolyhedrovirus	HytaNPV	India.001	MH261376
Alphabaculovirus	Lambdina fiscellaria nucleopolyhedrovirus	II	Lambdina fiscellaria nucleopolyhedrovirus	LafiNPV	GR15	KP752043
Alphabaculovirus	Leucania separata nucleopolyhedrovirus	II	Leucania separata nucleopolyhedrovirus	LeseNPV	AH1	AY394490
Alphabaculovirus	Lonomia obliqua nucleopolyhedrovirus**	I	Lonomia obliqua multiple nucleopolyhedrovirus	LoobNPV	SP/2000	KP763670
Alphabaculovirus	Lymantria dispar multiple nucleopolyhedrovirus	II	Lymantria dispar multiple nucleopolyhedrovirus	LdMNPV	2022-05-06	AF081810
Alphabaculovirus	Lymantria xylina nucleopolyhedrovirus	II	Lymantria xylina multiple nucleopolyhedrovirus	LyxyMNPV	5	GQ202541
Alphabaculovirus	Mamestra brassicae multiple nucleopolyhedrovirus	II	Mamestra brassicae multiple nucleopolyhedrovirus	MbMNPV	K1	JQ798165
Alphabaculovirus	Mamestra configurata nucleopolyhedrovirus A	II	Mamestra configurata nucleopolyhedrovirus A	MacoNPV-A	90/2	U59461
Alphabaculovirus	Mamestra configurata nucleopolyhedrovirus B	II	Mamestra configurata nucleopolyhedrovirus B	MacoNPV-B	96B	AY126275
Alphabaculovirus	Maruca vitrata nucleopolyhedrovirus	I	Maruca vitrata nucleopolyhedrovirus	MaviNPV	MV-8	EF125867
Alphabaculovirus	Mythimna unipuncta nucleopolyhedrovirus A	II	Mythimna unipuncta nucleopolyhedrovirus	MyunNPV	#7	MF375894
Alphabaculovirus	Mythimna unipuncta nucleopolyhedrovirus B	II	Mythimna unipuncta nucleopolyhedrovirus	MyunNPV	KY310	MH124167
Alphabaculovirus	Currently unclassified	II	Olene mendosa nucleopolyhedrovirus	OlmeNPV	435	MZ766431
Alphabaculovirus	Operophtera brumata nucleopolyhedrovirus	II	Operophtera brumata nucleopolyhedrovirus	OpbuNPV	MA	MF614691
Alphabaculovirus	Orgyia leucostigma nucleopolyhedrovirus	II	Orgyia leucostigma nucleopolyhedrovirus	OrleNPV	CFS-77	EU309041
Alphabaculovirus	Orgyia pseudotsugata multiple nucleopolyhedrovirus**	I	Orgyia pseudotsugata multiple nucleopolyhedrovirus	OpMNPV		U75930
Alphabaculovirus	Oxyplax ochracea nucleopolyhedrovirus**	I	Oxyplax ochracea nucleopolyhedrovirus	OxocNPV	435	MF143631
Alphabaculovirus	Peridroma saucia nucleopolyhedrovirus	II	Peridroma species nucleopolyhedrovirus	PespNPV	GR167	KM009991
Alphabaculovirus	Perigonia lusca nucleopolyhedrovirus	II	Perigonia lusca single nucleopolyhedrovirus	PeluSNPV		KM596836
Alphabaculovirus	Currently unclassified	I	Rachiplusia ou multiple nucleopolyhedrovirus	RoMNPV	R1	AY145471
Alphabaculovirus	Spodoptera eridania nucleopolyhedrovirus	II	Spodoptera eridania nucleopolyhedrovirus	SperNPV	251	MH320559
Alphabaculovirus	Spodoptera exempta nucleopolyhedrovirus	II	Spodoptera exempta nucleopolyhedrovirus	SpexNPV	244,1	MH717816
Alphabaculovirus	Spodoptera exigua multiple nucleopolyhedrovirus A	II	Spodoptera exigua multiple nucleopolyhedrovirus	SeMNPV	US1	AF169823
Alphabaculovirus	Spodoptera exigua multiple nucleopolyhedrovirus B	II	Spodoptera exigua multiple nucleopolyhedrovirus	SeMNPV	QD	MH370144
Alphabaculovirus	Spodoptera frugiperda multiple nucleopolyhedrovirus	II	Spodoptera frugiperda multiple nucleopolyhedrovirus	SfMNPV	3AP2	EF035042
Alphabaculovirus	Spodoptera littoralis nucleopolyhedrovirus	II	Spodoptera littoralis nucleopolyhedrovirus	SpliNPV	AN1956	JX454574
Alphabaculovirus	Spodoptera litura nucleopolyhedrovirus	II	Spodoptera litura nucleopolyhedrovirus	SpltNPV	G2	AF325155
Alphabaculovirus	Sucra jujuba nucleopolyhedrovirus	II	Sucra jujuba nucleopolyhedrovirus	SujuNPV	473	KJ676450
Alphabaculovirus	Thysanoplusia orichalcea nucleopolyhedrovirus	I	Thysanoplusia orichalcea nucleopolyhedrovirus	ThorNPV	p2	JX467702
Alphabaculovirus	Currently unclassified	II	Trabala vishnou gigantina nucleopolyhedrovirus	TrviNPV	wuqi	MW645368
Alphabaculovirus	Trichoplusia ni single nucleopolyhedrovirus	II	Trichoplusia ni single nucleopolyhedrovirus	TnSNPV		DQ017380
Alphabaculovirus	Currently unclassified	I	Troides aeacus nucleopolyhedrovirus	TraeNPV	wt	MH077961
Alphabaculovirus	Urbanus proteus nucleopolyhedrovirus	II	Urbanus proteus nucleopolyhedrovirus	UrprNPV	Southern Brazil	KR011717
Betabaculovirus	Adoxophyes orana granulovirus		Adoxophyes orana granulovirus	AdorGV	English	AF547984
Betabaculovirus	Agrotis segetum granulovirus		Agrotis segetum granulovirus	AgseGV	DA	KR584663
Betabaculovirus	Artogeia rapae granulovirus		Pieris rapae granulovirus Wuhan	PiraGV	Wuhan	GQ884143
Betabaculovirus	Betabaculovirus hycunea		Hyphantria cunea granulovirus	HycuGV	Hc1	MH923363
Betabaculovirus	Betabaculovirus maphaseoli		Matsumuraeses phaseoli granulovirus	MaphGV	IOZ01	MT844067
Betabaculovirus	Choristoneura fumiferana granulovirus		Choristoneura occidentalis granulovirus	ChocGV		DQ333351
Betabaculovirus	Clostera anachoreta granulovirus		Clostera anachoreta granulovirus	ClanGV	HBHN	HQ116624
Betabaculovirus	Clostera anastomosis granulovirus A		Clostera anastomosis granulovirus A	ClasGV-A	Henan	KC179784
Betabaculovirus	Clostera anastomosis granulovirus B		Clostera anastomosis granulovirus B	ClasGV-B		KR091910
Betabaculovirus	Cnaphalocrocis medinalis granulovirus		Cnaphalocrocis medinalis granulovirus	CnmeGV	Enping	KU593505
Betabaculovirus	Cryptophlebia leucotreta granulovirus		Cryptophlebia leucotreta granulovirus	CrleGV	CV3	AY229987
Betabaculovirus	Cydia pomonella granulovirus		Cydia pomonella granulovirus	CpGV	M1	U53466
Betabaculovirus	Diatraea saccharalis granulovirus		Diatraea saccharalis granulovirus	DisaGV	Parana-2009	KP296186
Betabaculovirus	Epinotia aporema granulovirus		Epinotia aporema granulovirus	EpapGV		JN408834
Betabaculovirus	Erinnyis ello granulovirus		Erinnyis ello granulovirus	ErelGV	S86	KJ406702
Betabaculovirus	Helicoverpa armigera granulovirus		Helicoverpa armigera granulovirus	HearGV		EU255577
Betabaculovirus	Mocis latipes granulovirus		Mocis latipes granulovirus	MolaGV	Southern Brazil	KR011718
Betabaculovirus	Mythimna unipuncta granulovirus A		Pseudaletia unipuncta granulovirus	PsunGV	Hawaiian	EU678671
Betabaculovirus	Mythimna unipuncta granulovirus B		Mythimna unipuncta granulovirus	MyunGV	8	KX855660
Betabaculovirus	Phthorimaea operculella granulovirus		Phthorimaea operculella granulovirus	PhopGV	1386	AF499596
Betabaculovirus	Plodia interpunctella granulovirus		Plodia interpunctella granulovirus	PiGV	Cambridge	KX151395
Betabaculovirus	Plutella xylostella granulovirus		Plutella xylostella granulovirus	PlxyGV	K1	AF270937
Betabaculovirus	Spodoptera frugiperda granulovirus		Spodoptera frugiperda granulovirus	SpfrGV	VG008	KM371112
Betabaculovirus	Spodoptera litura granulovirus		Spodoptera litura granulovirus	SpltGV	K1	DQ288858
Betabaculovirus	Trichoplusia ni granulovirus		Trichoplusia ni granulovirus	TnGV	LBIV-12	KU752557
Betabaculovirus	Xestia c-nigrum granulovirus		Xestia c-nigrum granulovirus	XecnGV	alpha4	AF162221
Deltabaculovirus	Culex nigripalpus nucleopolyhedrovirus		Culex nigripalpus nucleopolyhedrovirus	CuniNPV	Florida1997	AF403738
Gammabaculovirus	Currently unclassified		Neodiprion abietis nucleopolyhedrovirus	NeabNPV		DQ317692
Gammabaculovirus	Neodiprion lecontei nucleopolyhedrovirus		Neodiprion lecontei nucleopolyhedrovirus	NeleNPV		AY349019
Gammabaculovirus	Neodiprion sertifer nucleopolyhedrovirus		Neodiprion sertifer nucleopolyhedrovirus	NeseNPV		AY430810
	*Baculovirus species names will be officially changed to a Linnaean binomial format in 2023.
	**Used in Figure 4 gene parity plot analysis

## Sheet: Figure 5
Table S1: Viruses used for phylogenetic inference
Figure 5 taxa
Virus name	Abbreviation	Isolate	GenBank accession no. (enhancin/viral enhancing factor)
Alphabaculovirus
Agrotis ipsilon multiple nucleopolyhedrovirus	AgipMNPV	Illinois	YP_002268112
Agrotis segetum nucleopolyhedrovirus A	AgseNPV-A	Polish	YP_529745
Agrotis segetum nucleopolyhedrovirus A	AgseNPV-A	Polish	YP_529746
Agrotis segetum nucleopolyhedrovirus A	AgseNPV-A	Polish	YP_529798
Agrotis segetum nucleopolyhedrovirus B	AgseNPV-B	English	YP_009112633
Agrotis segetum nucleopolyhedrovirus B	AgseNPV-B	English	YP_009112686
Artaxa digramma nucleopolyhedrovirus	ArdiNPV	424	QHB21682
Choristoneura fumiferana multiple nucleopolyhedrovirus	CfMNPV		NP_848341
Choristoneura occidentalis nucleopolyhedrovirus	ChocNPV	BC_1	AGR57009
Choristoneura rosaceana nucleopolyhedrovirus	ChroNPV	NB_1	YP_008378473
Cyclophragma undans nucleopolyhedrovirus	CyunNPV	Whiov	YP_010086713
Dendrolimus kikuchii nucleopolyhedrovirus	DekiNPV		AFP66947
Dendrolimus kikuchii nucleopolyhedrovirus	DekiNPV	YN	AFS51989
Erannis ankeraria nucleopolyhedrovirus	EranNPV	wlcb	UJZ89038
Euproctis pseudoconspersa nucleopolyhedrovirus	EupsNPV	Hangzhou	YP_002854632				LdMNPV	BNP
Gynaephora ruoergensis nucleopolyhedrovirus	GyruNPV		QUJ09215
Helicoverpa armigera multiple nucleopolyhedrovirus	HearMNPV		ACH88603
Lonomia obliqua multiple nucleopolyhedrovirus	LoobNPV	SP/2000	YP_009666458
Lymantria dispar multiple nucleopolyhedrovirus	LdMNPV	5\6	NP_047702
Lymantria dispar multiple nucleopolyhedrovirus	LdMNPV	5\6	NP_047797
Lymantria dispar multiple nucleopolyhedrovirus	LdMNPV	27/0	AQQ80177
Lymantria dispar multiple nucleopolyhedrovirus	LdMNPV	27/2	AJR20340
Lymantria dispar multiple nucleopolyhedrovirus	LdMNPV	27/2	AJR20435
Lymantria dispar multiple nucleopolyhedrovirus	LdMNPV	2161	AHC69563
Lymantria dispar multiple nucleopolyhedrovirus	LdMNPV	2161	AHC69672
Lymantria dispar multiple nucleopolyhedrovirus	LdMNPV	3029	AIX47905
Lymantria dispar multiple nucleopolyhedrovirus	LdMNPV	3029	AIX48001
Lymantria dispar multiple nucleopolyhedrovirus	LdMNPV	3041	AMO27831
Lymantria dispar multiple nucleopolyhedrovirus	LdMNPV	3054	AMO27564
Lymantria dispar multiple nucleopolyhedrovirus	LdMNPV	3054	AMO27658
Lymantria dispar multiple nucleopolyhedrovirus	LdMNPV	A21-MPV	AAC58526
Lymantria dispar multiple nucleopolyhedrovirus	LdMNPV	Ab-a624	AMO27920
Lymantria dispar multiple nucleopolyhedrovirus	LdMNPV	BNP	ANS70928
Lymantria dispar multiple nucleopolyhedrovirus	LdMNPV	BNP	ANS70948
Lymantria dispar multiple nucleopolyhedrovirus	LdMNPV	H2	QDH05909
Lymantria dispar multiple nucleopolyhedrovirus	LdMNPV	H2	QDH06003
Lymantria dispar multiple nucleopolyhedrovirus	LdMNPV	HrB	QPD01964
Lymantria dispar multiple nucleopolyhedrovirus	LdMNPV	LDMN_Nsk06	QCQ67318
Lymantria dispar multiple nucleopolyhedrovirus	LdMNPV	LDMN_Nsk06	QCQ67412
Lymantria dispar multiple nucleopolyhedrovirus	LdMNPV	Nsh-07	QIT08213
Lymantria dispar multiple nucleopolyhedrovirus	LdMNPV	RR01	AOW42752
Lymantria dispar multiple nucleopolyhedrovirus	LdMNPV	T3	AWJ76774
Lymantria xylina multiple nucleopolyhedrovirus	LyxyMNPV	5	YP_003517802
Lymantria xylina multiple nucleopolyhedrovirus	LyxyMNPV	5	YP_003517893
Mamestra brassicae multiple nucleopolyhedrovirus	MbMNPV		ACU46624
Mamestra brassicae multiple nucleopolyhedrovirus	MbMNPV	CHb1	AFP95800
Mamestra configurata nucleopolyhedrovirus A	MacoNPV-A	90/2	NP_613172
Mamestra configurata nucleopolyhedrovirus A	MacoNPV-A	90/4	AAQ11108
Mamestra configurata nucleopolyhedrovirus A	MacoNPV-A	94/2	QNH90569
Mamestra configurata nucleopolyhedrovirus A	MacoNPV-A	AB260	QEE79976
Mamestra configurata nucleopolyhedrovirus A	MacoNPV-A	SK156	QGX02334
Mamestra configurata nucleopolyhedrovirus B	MacoNPV-B	96B	NP_689263
Mamestra configurata nucleopolyhedrovirus B	MacoNPV-B	SK256	QNH90731
Mythimna unipuncta nucleopolyhedrovirus	MyunNPV	#7	YP_009666739
Olene mendosa nucleopolyhedrovirus	OlmeNPV	435	UOQ18927
Operophtera brumata nucleopolyhedrovirus	OpbuNPV	MA	YP_009552689
Peridroma sp. nucleopolyhedrovirus	PespNPV	GR_167	YP_009049908
Trabala vishnou gigantina nucleopolyhedrovirus	TrviNPV	wuqi	QYC92655
Betabaculovirus
Agrotis segetum granulovirus	AgseGV		AAS82683
Agrotis segetum granulovirus	AgseGV	DA	AKN63340
Agrotis segetum granulovirus	AgseGV	L1	AHN92105
Choristoneura fumiferana granulovirus	CfGV		AF319939
Helicoverpa armigera granulovirus	HearGV		YP_001649133
Helicoverpa armigera granulovirus	HearGV		YP_001649134
Helicoverpa armigera granulovirus	HearGV		YP_ 001649135
Helicoverpa armigera granulovirus	HearGV		YP_001649146
Mocis latipes granulovirus	MolaGV	Southern Brazil	YP_009249964
Mocis latipes granulovirus	MolaGV	Southern Brazil	YP_009249965
Mocis latipes granulovirus	MolaGV	Southern Brazil	YP_009249970
Mythimna unipuncta granulovirus	MyunGV	#8	YP_009345852
Mythimna unipuncta granulovirus	MyunGV	#8	YP_009345853
Mythimna unipuncta granulovirus	MyunGV	#8	YP_009345858
Pseudaletia unipuncta granulovirus	PsunGV		P41723
Pseudaletia unipuncta granulovirus	PsunGV	Hawaiian	YP_003422496
Pseudaletia unipuncta granulovirus	PsunGV	Hawaiian	YP_003422498
Pseudaletia unipuncta granulovirus	PsunGV	Hawaiian	YP_003422509
Spodoptera frugiperda granulovirus	SfGV	ARG	AXS01151
Spodoptera frugiperda granulovirus	SfGV	ARG	AXS01157
Spodoptera frugiperda granulovirus	SfGV	VG008	YP_009121912
Spodoptera frugiperda granulovirus	SfGV	VG008	YP_009121917
Trichoplusia ni granulovirus	TnGV		P29998
Trichoplusia ni granulovirus	TnGV	LBIV-12	YP 009506217
Trichoplusia ni granulovirus	TnGV	LBIV-12	YP 009506219
Trichoplusia ni granulovirus	TnGV	LBIV-12	YP 009506228
Xestia c-nigrum granulovirus	XecnGV	alpha4	NP_059298
Xestia c-nigrum granulovirus	XecnGV	alpha4	NP_059300
Xestia c-nigrum granulovirus	XecnGV	alpha4	NP_059302
Xestia c-nigrum granulovirus	XecnGV	alpha4	NP_059314

## Sheet: Figure S3
Table S1: Viruses used for phylogenetic inference
Figure S3 taxa
Virus name	Abbreviation	Isolate	GenBank accession no. (PastNPV ORF126 homolog)
Antheraea pernyi nucleopolyhedrovirus	AnpeNPV	L2	ABQ12366
Antheraea pernyi nucleopolyhedrovirus	AnpeNPV	Liaoning	BAX08910, BBD51056, YP 611102
Antheraea proylei nucleopolyhedrovirus	AnprNPV	TS	AWD33657
Antheraea yamamai nucleopolyhedrovirus	AnyaNPV	Nagano	BBD50597
Anticarsia gemmatalis multiple nucleopolyhedrovirus	AgMNPV	2D	YP_803415
Anticarsia gemmatalis multiple nucleopolyhedrovirus	AgMNPV	36	ALR71521
Anticarsia gemmatalis multiple nucleopolyhedrovirus	AgMNPV	37	YP_009316159
Anticarsia gemmatalis multiple nucleopolyhedrovirus	AgMNPV	Ag-16	AXE72317
Choristoneura fumiferana multiple nucleopolyhedrovirus	CfMNPV		NP_848323
Choristoneura fumiferana DEF multiple nucleopolyhedrovirus	CfDEFMNPV		NP_932629
Choristoneura occidentalis nucleopolyhedrovirus	ChocNPV	BC_1	AGR57028
Choristoneura rosaceana nucleopolyhedrovirus	ChroNPV	NB_1	YP_008378494
Epiphyas postvittana nucleopolyhedrovirus	EppoNPV		NP 203178
Neophasia sp. nucleopolyhedrovirus	NespNPV	11	QBC76106
Philosamia cynthia nucleopolyhedrovirus	PhcyNPV	GX-1	AFY62936
Samia ricini nucleopolyhedrovirus	SariNPV	Guangxi	BBD51204
