# Supplementary material for: The Parapoynx Stagnalis Nucleopolyhedrovirus (PastNPV), a Divergent Member of the Alphabaculovirus Group I Clade, Encodes a Homolog of Ran GTPase
Source: Viruses. 2022 Oct 18;14(10):2289. doi: 10.3390/v14102289 (PMC9610796; doi:10.3390/v14102289)
Supplement: Supplementary file 1 [file viruses-14-02289-s001.zip › Table S3.xlsx]

## Sheet: Table S3
Table S3: PastNPV-473 SNPs and indels									Variant base
SNP	Consensus position	Type	Consensus base	Variant base	SNP %	Location	Coding change	Depth	A	C	G	T	Indel
SNP-1	752	SNP	C	T	0.3776	pp78/83	E559K (GAA -> aAA)	233	0	-	0	88	0
SNP-2	753	SNP	C	T	0.3787	pp78/83	Synonymous	235	0	-	0	89	0
SNP-3	3631	SNP	C	T	0.3553	pe38	Synonymous	242	0	-	0	86	0
SNP-4	3838	SNP	C	T	0.2908	pe38	Synonymous	251	2	-	0	71	0
SNP-5	4908	SNP	A	G	0.2129	intergenic	-	216	-	0	46	0	0
SNP-6	5113	SNP	G	A	0.2318	ie-2	R36Q (CGG -> CaG)	207	48	0	-	0	0
SNP-7	5119	SNP	A	G	0.2523	ie-2	Q38R (CAG -> CgG)	210	-	0	53	0	0
SNP-8	5123	SNP	G	A	0.23	ie-2	Synonymous	213	49	0	-	0	0
indel-1	5145-53	Deletion	CAGCAGCAG	-	0.185622	ie-2	In-frame	220	0	-	0	0	41
SNP-9	5774	SNP	C	T	0.2709	ie-2	Synonymous	203	0	-	0	55	0
SNP-10	6059	SNP	A	G	0.1724	ie-2	Synonymous	145	-	0	25	0	0
SNP-11	6155	SNP	A	G	0.3058	ie-2	Synonymous	206	-	0	63	0	0
SNP-12	6259	SNP	C	T	0.2747	intergenic	-	222	0	-	0	61	0
SNP-13	6843	SNP	G	A	0.2594	p26	M31I (ATG ->Ata)	185	48	0	-	0	0
SNP-14	7491	SNP	T	C	0.3	intergenic	-	180	0	54	0	-	0
SNP-15	7823	SNP	A	G	0.267	intergenic	-	191	-	0	51	0	0
SNP-16	7864	SNP	A	T	0.2203	intergenic	-	177	-	0	0	39	0
SNP-17	8851	SNP	G	A	0.2205	P74	Synonymous	272	60	0	-	0	0
SNP-18	8985	SNP	G	A	0.2415	P74	A297V (GCT -> GtT)	236	57	0	-	0	0
SNP-19	11311	SNP	T	C	0.278	ME53	Synonymous	187	0	52	0	-	0
indel-2	11563-81	Deletion	ATTTTTATCATAATCTGAT	-	0.241	intergenic	-	186	-	0	0	0	45
SNP-20	11663	SNP	T	C	0.1216	intergenic	-	148	0	17	0	-	1
SNP-21	11804	SNP	A	G	0.3908	ORF10	Synonymous	174	-	0	68	0	0
indel-3	11827-31	Deletion	TCAGT	-	0.331	ORF10	Frameshift	153	1	0	0	-	50
SNP-22	11839	SNP	G	T	0.3111	ORF10	A66E (GCG -> GaG)	135	0	0	-	42	0
SNP-23	11841	SNP	C	A	0.3053	ORF10	M65I (ATG -> Att)	131	40	-	0	0	0
SNP-24	11844	SNP	A	T	0.2777	ORF10	Synonymous	126	-	0	0	35	0
SNP-25	11846	SNP	A	T	0.2777	ORF10	S64T (TCT -> aCT)	126	-	0	0	35	0
SNP-26	11849	SNP	A	T	0.2845	ORF10	L63I (TTA -> aTA)	123	-	0	0	35	0
indel-4	11850-87	Deletion	ATCAGTCACGTACGCCATAGATAAATCAGTCACGTACG	-	0.30925	ORF10	In-frame	124	-	0	0	0	34
SNP-27	11889	SNP	C	T	0.3541	ORF10	M49I (ATG -> Ata)	96	0	-	0	34	0
SNP-28	11891	SNP	T	A	0.3541	ORF10	M49L (ATG -> tTG)	96	34	0	0	-	0
SNP-29	13696	SNP	G	A	0.2775	intergenic	-	263	73	0	-	0	0
indel-5	13704	Insertion	-	T	0.2845	intergenic	-	254	-	0	0	72	0
SNP-30	13813	SNP	G	A	0.2874	intergenic	-	247	70	0	-	0	1
SNP-31	13977	SNP	C	T	0.2727	intergenic	-	209	0	-	0	57	0
SNP-32	14030	SNP	G	A	0.3179	hr2	-	217	69	0	-	0	0
indel-6	14038	Deletion	T	-	0.3287	hr2	-	216	0	0	0	-	71
SNP-33	14061	SNP	C	T	0.3529	hr2	-	204	0	-	0	72	0
SNP-34	14063	SNP	C	T	0.3546	hr2	-	203	0	-	0	72	0
SNP-35	14114	SNP	C	T	0.3988	hr2	-	173	0	-	0	69	0
SNP-36	14129	SNP	C	T	0.4207	hr2	-	164	0	-	0	69	0
SNP-37	14131	SNP	C	T	0.4223	hr2	-	161	0	-	0	68	0
SNP-38	14167	SNP	G	A	0.3925	hr2	-	135	53	0	-	0	0
SNP-39	14197	SNP	C	T	0.2357	hr2	-	140	0	-	0	33	0
SNP-40	14199	SNP	C	T	0.2374	hr2	-	139	0	-	0	33	0
SNP-41	14235	SNP	G	A	0.1134	hr2	-	141	16	0	-	0	0
indel-7	14243	Insertion	-	T	0.1066	hr2	-	150	0	0	0	16	134
SNP-42	18552	SNP	G	T	0.3631	ORF15	L69I (CTT -> aTT)	179	0	0	-	65	0
SNP-43	19381	SNP	T	G	0.2362	odv-ec27	K205N (AAA -> Aac)	237	0	0	56	-	0
SNP-44	20260	SNP	A	G	0.2556	odv-e18	Synonymous	223	-	0	57	0	0
SNP-45	20961	SNP	T	C	0.1	p49	Synonymous	190	0	19	0	-	0
SNP-46	21263	SNP	A	G	0.1314	p49	Synonymous	213	-	0	28	0	0
SNP-47	22225	SNP	T	C	0.4656	exon0	Synonymous	189	0	88	0	-	0
SNP-48	28151	SNP	G	A	0.3456	hr3	-	81	28	0	-	0	0
SNP-49	29833	SNP	T	C	0.2616	pif-1	Synonymous	172	0	45	0	-	0
SNP-50	30220	SNP	C	A	0.3981	pif-1	Synonymous	216	86	-	0	0	0
indel-8	31339	Insertion	-	A	0.3597	intergenic	-	164	59	0	0	0	105
indel-9	31401-6	Deletion	ATATAT	-	0.283	intergenic	-	129	-	0	1	0	39
SNP-51	34345	SNP	T	C	0.4692	pif-7	Synonymous	179	0	84	0	-	0
SNP-52	36270	SNP	A	G	0.4174	ORF40 (Ran)	L151S (TTA -> TcA)	206	-	0	86	0	0
indel 10	36777	Deletion	A	-	0.251	intergenic	-	247	-	0	0	0	62
indel 11	36778	Insertion	-	A	0.1052	intergenic	-	247	26	0	0	0	221
SNP-53	40639	SNP	T	C	0.1601	p45	Synonymous	206	0	33	0	-	0
SNP-54	41189	SNP	A	T	0.1161	p45	I273L (ATA -> tTA)	241	-	0	0	28	0
SNP-55	43859	SNP	G	A	0.1375	38k	R85Q (CGA -> CaA)	189	26	0	-	0	0
SNP-56	44244	SNP	C	T	0.1374	38k	Synonymous	211	0	-	0	29	0
SNP-57	44911	SNP	A	G	0.1133	pif-4	Synonymous	203	-	0	23	0	0
SNP-58	45797	SNP	G	A	0.1515	dnahel	Synonymous	198	30	0	-	0	0
SNP-59	47191	SNP	G	A	0.1121	dnahel	S722N (AGT -> AaT)	205	22	0	-	1	0
SNP-60	48241	SNP	G	A	0.1176	dnahel	R1072K (AGG -> AaG)	221	26	0	-	0	0
SNP-61	50185	SNP	A	G	0.2786	p33	Synonymous	183	-	0	51	0	0
SNP-62	51063	SNP	C	T	0.292	ORF54	D40N (GAT -> aAT)	202	0	-	0	59	0
SNP-63	55709	SNP	G	A	0.2864	vp91	Synonymous	199	57	0	-	0	0
SNP-64	56907	SNP	G	A	0.3083	vp91	P102F (CCT ->ttT)	240	74	0	-	0	0
SNP-65	56908	SNP	G	A	0.3135	vp91	P102F (CCT ->ttT)	236	74	0	-	0	0
SNP-66	57958	SNP	G	A	0.2462	ac81	E134K (GAA ->aAA)	199	49	0	-	0	0
SNP-67	59748	SNP	G	A	0.1758	ac78	Synonymous	199	35	0	-	0	0
SNP-68	60321	SNP	C	T	0.1611	VLF-1	Synonymous	211	0	-	0	34	0
SNP-69	60723	SNP	G	A	0.1074	VLF-1	Synonymous	214	23	0	-	0	0
SNP-70	61480	SNP	G	A	0.1674	ac75	Synonymous	215	36	0	-	0	0
SNP-71	62475	SNP	T	C	0.1173	iap-2	K219R (AAG -> AgG)	179	0	21	0	-	0
SNP-72-4	62543-5	SNP	TTC	GAA	0.145433	iap-2	E196F (GAA -> ttc)	178	0	0	26	-	0
SNP-75	62701	SNP	C	T	0.1611	iap-2	D144N (GAT -> aAT)	211	0	-	0	34	0
SNP-76	63288	SNP	C	T	0.1875	vef	Synonymous	224	0	-	0	42	0
SNP-77	63352	SNP	A	G	0.1936	vef	S67G (AGC -> gGC)	222	-	0	43	0	0
SNP-78	64128	SNP	G	A	0.3382	vef	Synonymous	204	69	0	-	0	0
SNP-79	64714	SNP	T	C	0.1724	vef	F521L (TTC -> cTC)	174	0	30	0	-	0
SNP-80	64741	SNP	C	G	0.2202	vef	Q530E (CAA -> gAA)	168	0	-	37	0	0
SNP-81	65331	SNP	T	G	0.1013	mtase	Synonymous	148	0	0	15	-	0
SNP-82	66388	SNP	T	C	0.1844	pif-6	I33V (ATC -> gTC)	206	0	38	0	-	0
SNP-83	67557	SNP	G	T	0.4029	lef-3	M355I (ATG -> Att)	206	0	0	-	83	0
SNP-84	71886	SNP	T	A	0.1071	dnapol	L698M (TTG -> aTG)	140	15	0	0	-	0
SNP-85	72128	SNP	T	C	0.135	dnapol	Synonymous	237	0	32	0	-	0
SNP-86	73984	SNP	A	G	0.1216	gp37	N17D (AAT -> gAT)	189	-	0	23	0	0
indel-12	77828	Deletion	A	-	0.1627	intergenic	-	172	-	0	0	0	28
indel-13	78365	Insertion	-	GAT	0.3265	chaB1	In-frame	245	0	0	80	0	165
SNP-87	79618	SNP	A	G	0.1203	vp1054	Synonymous	216	-	0	26	0	0
SNP-88	81376	SNP	A	C	0.3449	ac52	L190F (TTA -> TTc)	200	-	68	0	1	0
SNP-89	85094	SNP	T	C	0.2086	ac44	Synonymous	230	0	48	0	-	0
SNP-90	85576	SNP	A	G	0.3476	ac43	L27P (CTC -> CcC)	233	-	0	81	0	0
SNP-91	88321	SNP	A	G	0.138	lef-12	Synonymous	210	-	0	29	0	0
SNP-92	88689	SNP	A	G	0.3909	p47	K5E (AAA -> gAA)	220	-	0	86	0	0
SNP-93	92503	SNP	G	C	0.234	ac34	S176T (AGT-> AcT)	188	0	44	-	0	0
indel-14	93313	Insertion	-	T	0.1031	hr6	-	252	0	0	0	26	226
SNP-94	93428	SNP	G	A	0.1513	hr6	-	185	28	0	-	0	0
SNP-95	93431	SNP	T	G	0.1538	hr6	-	182	0	0	28	-	0
SNP-96-7	93432-3	SNP	GT	AA	0.1593	hr6	-	182	29	0	-	0	0
SNP-98	93436	SNP	C	G	0.159	hr6	-	176	0	-	28	0	0
SNP-99	93438	SNP	G	A	0.1686	hr6	-	172	29	0	-	0	0
SNP-100	93465	SNP	A	G	0.2576	hr6	-	163	-	0	42	0	0
SNP-101	93534	SNP	G	A	0.4606	hr6	-	152	-	1	81	0	0
SNP-102	93558	SNP	C	A	0.4107	hr6	-	168	69	-	0	0	0
indel-15	93566-627	Deletion	ATTGAATTGTACTCGTAAAGCAAGATCAGTGGATGATGTCATTCTTTGAACTCGCTTTACAA	-	0.381687	hr6	-	169	-	0	0	0	65
SNP-103	95015	SNP	C	T	0.1408	ac30	T441I (ACC -> AtC)	213	0	-	0	30	0
indel-16	95612	Insertion	-	TA	0.322	intergenic	-	164	0	0	0	54	110
SNP-104	96129	SNP	A	G	0.1219	ORF104	M89T (ATG -> AcG)	205	-	0	25	0	0
SNP-105	96929	SNP	C	T	0.4263	lef-6	Synonymous	258	0	-	0	110	0
SNP-106	98048	SNP	C	T	0.2957	ac26	D80N (GAT -> aAT)	213	0	-	0	63	0
SNP-107	99012	SNP	A	C	0.1307	dbp	T235P (ACC -> cCC)	153	-	20	0	0	0
SNP-108	99080	SNP	A	G	0.3245	dbp	Synonymous	151	-	0	49	0	0
SNP-109	100318	SNP	A	T	0.3926	pkip	I92F (ATC -> tTC)	191	-	0	0	75	0
SNP-110	100331	SNP	T	C	0.3794	pkip	L96S (TTA -> TcA)	195	0	74	0	-	0
SNP-111	100704	SNP	C	T	0.3351	efp	D62N (GAT ->aAT)	179	0	-	0	60	0
SNP-112	104486	SNP	T	C	0.4198	arif-1	Synonymous	262	0	110	0	-	0
SNP-113	107774	SNP	G	A	0.1327	intergenic	-	226	30	0	-	0	0
SNP-114	109041	SNP	A	G	0.4323	EGT	Synonymous	229	-	0	98	1	0
SNP-115	109200	SNP	G	A	0.1854	EGT	Synonymous	248	46	0	-	0	0
SNP-116	114284	SNP	T	A	0.119	ORF126	E142V (GAG -> GtG)	126	15	0	0	-	0
