# Supplementary material for: The Parapoynx Stagnalis Nucleopolyhedrovirus (PastNPV), a Divergent Member of the Alphabaculovirus Group I Clade, Encodes a Homolog of Ran GTPase
Source: Viruses. 2022 Oct 18;14(10):2289. doi: 10.3390/v14102289 (PMC9610796; doi:10.3390/v14102289)
Supplement: Supplementary file 1 [file viruses-14-02289-s001.zip › Table S4.xlsx]

## Sheet: Partial lef-8
Table S4: Kimura-2-parameter distances	1	2	3	4	5	6	7	8	9	10	11	12	13	14	15	16	17	18	19	20	21	22	23	24	25	26	27	28	29	30	31	32	33	34	35	36	37	38	39	40	41	42	43	44	45	46	47	48	49
1. AdhoNPV-ADN001
2. AgipMNPV-Illinois	1.57688
3. AgseNPV-A Polish	1.56014	0.440451
4. AgseNPV-B English	1.4002	0.153295	0.457849
5. AnpeNPV-L2	1.44835	0.941917	1.19803	0.981531
6. AgMNPV-2D	1.32418	1.2449	1.32795	1.25218	0.504666
7. ArdiNPV-424	1.1385	1.10868	1.13328	1.13481	1.38686	1.18472
8. AcMNPV-C6	1.25057	1.43548	1.28452	1.37755	1.2125	0.991894	1.27156
9. BmNPV-T3	1.23582	1.50948	1.35771	1.44848	1.19764	1.02314	1.23293	0.0469411
10. BusuNPV-Hubei	0.997292	1.26202	1.57556	1.34312	1.71661	1.18281	0.751606	1.3172	1.29854
11. CfDEFMNPV	1.21994	1.32695	1.44587	1.30793	0.444588	0.0411347	1.22943	0.993811	1.03776	1.16831
12. CfMNPV	1.30242	1.03155	1.04221	1.05579	0.458558	0.488742	1.06992	0.943543	0.986984	1.52506	0.462151
13. ChroNPV-NB1	1.34199	1.11663	1.10715	1.1626	0.458866	0.480981	0.935396	0.986984	1.04244	1.3944	0.446974	0.206887
14. ChchNPV	1.10904	1.21914	1.27328	1.20193	1.48805	1.24123	0.871945	1.387	1.39656	1.07671	1.20645	1.32225	1.38252
15. ChinNPV #1	1.11734	1.25659	1.39512	1.27259	1.57215	1.13785	1.05015	1.41257	1.42672	1.18674	1.12725	1.32472	1.56649	0.204293
16. PsinSNPV-IE	1.45354	1.42935	1.35342	1.54659	1.84901	1.47931	1.20327	1.92818	1.80559	1.12041	1.7062	1.76656	1.60027	1.2262	1.28759
17. ChmuNPV-Darmstadt	1.40934	0.993969	1.06574	1.02854	0.401259	0.498316	1.12057	0.975167	1.05535	1.46651	0.448933	0.100741	0.168569	1.39097	1.50929	1.78201
18. ClbiNPV-DZ1	1.09202	1.45045	1.62301	1.25755	1.75199	1.39953	0.932903	1.44445	1.525	1.03432	1.49231	1.52548	1.48345	1.0688	1.13814	1.61334	1.4372
19. CoveNPV-PR.2002	1.30566	1.37305	1.30086	1.54019	0.529669	0.147488	1.16317	1.11539	1.1356	1.10413	0.144212	0.49823	0.479254	1.26548	1.20509	1.50249	0.484742	1.43286
20. CrpeNPV-SAM	0.934609	1.84711	1.56161	1.63159	1.77045	1.36228	0.849775	1.26253	1.33675	1.15715	1.37111	1.37971	1.30551	1.11733	1.21665	1.62867	1.42753	1.08946	1.26326
21. CyunNPV-Whiov	1.26826	1.54128	1.42811	1.48601	0.933648	0.938206	1.48989	0.691227	0.705946	1.50426	0.925533	0.957544	1.03972	1.41523	1.51237	1.88586	0.9379	1.7249	0.963804	1.47459
22. DapuNPV-ML1	1.65229	0.953756	1.00359	1.05327	0.357192	0.460927	1.12594	1.08949	1.14228	1.55431	0.414976	0.235467	0.242926	1.36463	1.4931	1.91875	0.212717	1.47673	0.491129	1.77264	0.916837
23. DijuNPV_Araguari-MG	1.60464	1.03104	1.0297	1.14894	0.374817	0.515715	0.980133	0.95133	0.959922	1.29421	0.47395	0.286458	0.298779	1.25755	1.38828	1.84318	0.29061	1.30804	0.527975	1.5479	0.876449	0.196785
24. EcobNPV-A1	0.992508	1.10129	1.16535	1.1897	1.42071	1.1693	0.819981	1.21558	1.3504	0.781573	1.1528	1.20219	1.24655	1.04174	0.983525	1.15301	1.36136	1.02389	1.00223	1.03528	1.2946	1.37048	1.33806
25. EppoNPV	1.17582	1.47314	1.592	1.49274	0.531156	0.410361	1.26526	0.974715	0.985034	1.29579	0.387332	0.546213	0.53793	1.2789	1.37431	1.66523	0.561231	1.3786	0.388335	1.26472	1.02338	0.629932	0.581976	1.16915
26. EupsNPV-Hangzhou	1.08389	1.16335	1.13128	1.20005	1.35906	1.00023	0.444924	1.31532	1.34116	0.709862	1.07503	1.02463	0.978053	1.09885	1.29153	1.26447	1.03616	0.920108	0.905414	0.930768	1.21931	1.10251	1.01911	0.855859	1.1474
27. HearSNPV-G4	1.18269	1.21461	1.29616	1.24751	1.52684	1.41986	0.871317	1.5247	1.61216	0.994787	1.47128	1.28638	1.30991	1.01648	1.18628	1.28097	1.34783	1.05729	1.26688	1.06384	1.3236	1.3848	1.20515	1.07289	1.19049	0.89369
28. HespNPV-MEM	1.3352	1.4053	1.38138	1.42086	1.46342	1.28323	0.724799	1.34939	1.28934	0.747956	1.39063	1.39632	1.26252	1.11516	1.1022	1.28997	1.23945	1.01801	1.23183	1.0815	1.39545	1.44482	1.30064	1.02338	1.24874	0.761963	1.14059
29. HycuNPV-N9	1.38947	1.15488	1.27921	1.2919	0.550541	0.448133	1.13702	1.06193	1.11046	1.10561	0.410368	0.324958	0.323342	1.31721	1.56201	1.5518	0.314288	1.49371	0.450584	1.37349	1.15015	0.355933	0.352017	1.15483	0.483872	1.15439	1.21479	1.42001
30. HytaNPV-India001	1.07783	1.0283	1.42913	1.09991	1.31723	1.09536	0.667852	1.14859	1.10899	0.315382	1.12187	1.33928	1.34423	1.10238	1.28096	1.26674	1.28303	0.930606	1.00379	1.0541	1.49798	1.27051	1.04512	0.887824	1.27433	0.631987	1.20461	0.740602	0.991563
31. LafiNPV-GR15	1.15232	1.08493	1.40539	1.17958	1.45104	1.30954	0.740314	1.43905	1.41766	0.944281	1.26132	1.09327	1.21906	0.950674	1.00199	1.69657	1.11109	1.08738	1.26361	1.01717	1.34558	1.19997	1.26235	1.08125	1.31929	0.906457	0.881282	1.10537	1.08719	0.858458
32. LdMNPV-5/6	1.62207	0.748771	0.766516	0.883038	1.04054	1.33082	1.22893	1.33599	1.50492	1.70669	1.30643	1.15338	1.19124	1.18632	1.2371	1.46767	1.14041	1.84016	1.37889	1.45873	1.47918	0.929625	1.06662	1.44385	1.26483	1.2385	1.39	1.60788	1.37338	1.4166	1.22925
33. LeseNPV-AH1	1.5515	0.726388	0.912207	1.03551	0.942465	1.17274	0.77919	1.66387	1.61461	1.01646	1.15127	0.953543	1.08952	1.02261	1.07566	1.45905	0.896643	1.14731	1.32457	1.40192	1.19079	0.765966	0.889897	1.28156	1.47527	0.748821	1.13775	0.868998	1.16681	0.757731	0.903393	0.878664
34. LoobMNPV-SP/2000	1.19458	1.93358	1.54878	1.60853	1.58832	1.30506	1.26292	0.774054	0.732728	1.17397	1.30506	1.15561	1.17054	1.30896	1.53379	1.84491	1.15338	1.30275	1.09983	1.34714	0.841082	1.28534	1.05008	1.42705	1.27798	1.23483	1.39686	1.24082	1.16135	1.33026	1.62205	1.72531	2.2264
35. LyxyMNPV-5	1.59335	0.79468	0.901853	1.02556	1.04176	1.19148	0.694024	1.55808	1.53706	0.944199	1.16164	1.03482	1.19036	0.994526	0.969151	1.43231	1.03603	1.05477	1.34515	1.31203	1.21675	0.874354	0.87169	1.01821	1.50783	0.731485	1.05562	0.922277	1.17811	0.71557	0.852692	0.879538	0.10479	1.88341
36. MabrNPV-K1	1.35739	0.869479	0.80423	0.879131	1.64423	1.70367	1.12461	1.48375	1.46212	1.24024	1.676	1.46712	1.42433	1.32101	1.31295	1.69127	1.51538	1.45527	1.70367	1.42103	1.4174	1.55368	1.5211	1.35672	1.50795	1.25484	1.25101	1.45896	1.38526	1.59192	1.47063	1.07526	1.14479	1.42819	1.1484
37. MacoNPV-A 90/2	1.51508	0.931742	0.783181	0.873483	1.55121	1.72975	1.30432	1.28255	1.32006	1.54725	1.79104	1.40674	1.44066	1.36643	1.54201	1.57918	1.45915	1.38646	1.71412	1.44046	1.27416	1.56964	1.47451	1.49895	1.47923	1.33974	1.25519	1.50093	1.34572	1.51743	1.45095	1.01348	1.12729	1.50916	1.16891	0.133169
38. MacoNPV-B 96B	1.40658	0.83559	0.78534	0.863716	1.6777	1.71457	1.12711	1.48942	1.46831	1.23028	1.68675	1.48892	1.46268	1.29413	1.29036	1.68492	1.5231	1.4214	1.69157	1.4141	1.42393	1.56227	1.53765	1.32055	1.53772	1.24585	1.20675	1.42998	1.43283	1.53743	1.42909	1.03196	1.15276	1.42342	1.1623	0.00437399	0.140444
39. MaviNPV-MV-8	1.12269	1.39142	1.30487	1.3538	1.1556	0.978558	1.11876	0.114708	0.143296	1.39984	0.977559	0.95475	0.981817	1.19872	1.28627	1.71938	1.03749	1.48854	1.04138	1.25165	0.561931	1.13525	0.968603	1.09744	0.898567	1.19995	1.29104	1.30936	1.02715	1.10296	1.40689	1.35383	1.62977	0.626244	1.60894	1.51186	1.29759	1.51702
40. MyunNPV #7	1.77472	0.608223	0.659814	0.685893	1.25694	1.43439	0.991952	1.38749	1.3396	1.62059	1.47155	1.37102	1.3449	1.60352	1.54111	1.74553	1.32811	1.3713	1.43439	1.55368	1.74365	1.18573	1.20674	1.34045	1.5211	1.14595	1.40273	1.20973	1.37758	1.28872	1.20656	0.786665	0.944704	1.81333	0.946258	0.745601	0.799538	0.724044	1.41828
41. MyunNPV-KY310	1.45474	0.955366	0.988759	0.956081	1.43619	1.46907	1.03533	1.33657	1.41787	1.54334	1.51726	1.43596	1.56819	1.25792	1.26795	1.90483	1.48921	1.40279	1.40084	1.60219	1.49209	1.37481	1.35163	1.41499	1.46001	1.40495	1.36182	1.59428	1.7034	1.40717	1.35378	0.460815	1.13093	1.74743	1.10408	1.11292	0.959162	1.05778	1.35449	0.960869
42. OpbuNPV-MA	1.10904	1.577	1.74167	1.379	1.59951	1.44574	1.0658	1.4101	1.33103	1.28361	1.44094	1.64271	1.89865	1.20372	1.26409	1.43969	1.89142	1.32904	1.58222	1.311	1.59571	1.98167	1.78266	1.28096	1.58336	1.18792	1.2799	1.37786	1.82231	1.22687	1.27476	1.39112	1.52999	1.46863	1.28685	1.43771	1.41637	1.38425	1.20593	1.56782	1.46993
43. OpMNPV	1.33466	1.07459	1.22284	1.18493	1.51003	1.48323	0.706293	1.51638	1.55819	0.762715	1.43815	1.41228	1.41426	1.16198	1.08506	1.35468	1.39549	1.11494	1.47001	1.05703	1.42115	1.44183	1.23318	0.980681	1.44607	0.720608	0.89987	0.838954	1.26439	0.808802	0.919208	1.22893	0.955643	1.33175	0.840443	1.23476	1.29446	1.20455	1.36714	1.30926	1.431	1.0399
44. OrleNPV-CFS77	1.64457	0.988295	1.04204	1.06929	0.370201	0.478034	1.14404	1.089	1.14187	1.47806	0.430616	0.236144	0.240196	1.3517	1.53685	1.94152	0.220835	1.46274	0.511371	1.79153	0.952327	0.0120718	0.205295	1.39984	0.657459	1.13284	1.39738	1.47049	0.375362	1.31368	1.20351	0.953701	0.786813	1.27354	0.900434	1.61128	1.62461	1.64384	1.16529	1.2022	1.36202	2.00645	1.47292
45. OxocNPV-435	1.07822	2.34399	2.12598	2.08336	1.85592	1.09746	1.72507	0.708548	0.74044	1.33425	1.13692	1.4598	1.29326	1.43329	1.56242	1.69303	1.56531	1.58213	1.20013	1.23252	0.882279	1.65186	1.79816	1.30991	1.07509	1.7316	1.3891	1.64746	1.3122	1.75507	1.8634	2.60926	3.1416	0.800274	2.67005	1.46845	1.56123	1.48807	0.633535	2.41533	1.76264	1.72709	1.96843	1.76259
46. PastNPV-473	1.34658	2.09187	1.43149	1.88342	1.48028	1.1132	1.12664	0.921826	0.974798	1.09295	1.0599	1.11535	1.14957	1.28749	1.39029	1.61056	1.24483	1.69371	1.0984	1.31581	0.989839	1.24868	1.26524	1.25041	1.16734	1.10972	1.32963	1.30397	1.17866	1.24478	2.08283	1.65115	1.79717	0.906303	1.58892	1.42206	1.33149	1.45192	0.880748	1.51536	1.48579	1.41256	1.35779	1.28784	0.901614
47. PeluSNPV	1.32675	1.40391	1.35904	1.42254	1.71412	1.41609	0.80898	1.2449	1.19949	0.989836	1.44359	1.34202	1.50567	1.08033	1.2161	1.34762	1.33305	1.17978	1.56767	1.03958	1.28929	1.52504	1.46929	1.18115	1.63746	0.855356	0.923432	0.905382	1.37645	0.954376	1.01128	1.40937	1.06357	1.40646	0.957975	1.35841	1.41933	1.33788	1.14588	1.42108	1.65162	1.2185	0.95173	1.53033	1.51951	1.29047
48. PespNPV-GR167	1.77204	0.407792	0.509558	0.515526	0.834743	1.28916	1.09737	1.43788	1.45109	1.43044	1.26501	0.923433	1.02129	1.341	1.40015	1.77142	0.836525	1.45545	1.33972	1.85841	1.20515	0.760956	0.815922	1.3621	1.54728	1.20613	1.35898	1.3482	1.21672	1.19427	1.14189	0.699651	0.665855	1.76579	0.695576	0.723724	0.770726	0.728602	1.41972	0.518573	0.834223	1.34068	1.14577	0.773539	2.85114	1.77619	1.29143
49. RanuNPV-VPN54	1.29892	1.87359	1.76777	1.83492	2.28324	1.57378	1.10551	1.41686	1.35024	1.28383	1.72674	1.72887	1.50374	1.09874	1.19946	0.953316	1.71908	1.0643	1.45573	1.46798	1.64101	2.06074	1.93736	1.42362	1.70938	1.23204	1.58715	1.35876	1.83488	1.33528	1.42146	1.89531	1.69281	1.17384	1.54915	1.60935	1.76797	1.54134	1.3944	1.79059	1.62416	1.59792	1.55466	2.0396	1.60966	1.56672	1.37326	2.05174
50. SperNPV-251	1.68396	0.575836	0.693927	0.624052	1.27292	1.50116	1.34031	1.60529	1.6643	1.28256	1.4839	1.51045	1.51388	1.42484	1.48738	1.64448	1.45833	1.49353	1.64536	1.76582	1.32168	1.43283	1.44453	1.32625	1.47802	1.38343	1.34633	1.24629	1.51453	1.43474	1.49483	1.11515	1.11435	1.75899	1.03567	1.00456	0.985241	0.993959	1.4832	0.777402	1.03341	1.82435	1.39782	1.51572	2.02218	1.55213	1.44176	0.702823	1.65019
51. SperNPV-CNPSo-165	1.54977	0.655592	0.808422	0.687914	1.45095	1.24485	1.29616	1.41542	1.52786	1.20686	1.21558	1.42567	1.53572	1.35841	1.33437	1.62431	1.39485	1.42982	1.29747	1.20529	1.81449	1.60122	1.25574	1.20701	1.48536	1.30749	1.24723	1.30929	1.36313	1.14731	1.38011	1.28683	1.25675	1.61351	1.10292	1.03591	0.971286	0.995584	1.38468	0.8821	1.09212	1.48328	1.12307	1.65396	1.45876	1.23008	1.41893	0.887194	1.42763
52. SpexNPV-244.1	1.35252	0.711584	0.740228	0.645052	1.58784	1.30609	0.989911	1.24522	1.21166	1.22367	1.35802	1.28516	1.52533	1.52555	1.65754	1.18733	1.4699	1.36701	1.28432	1.42818	1.33702	1.39851	1.25678	1.1022	1.45145	1.0688	1.09403	1.24176	1.65414	1.02738	1.25392	1.11862	1.08838	1.32278	0.850753	1.02719	0.964274	1.02719	1.18269	0.732686	1.19603	1.25954	1.20541	1.37387	1.82854	1.4798	1.04379	0.794799	1.47028
53. SeMNPV-US1	1.6274	0.553056	0.578074	0.567357	1.22069	1.40012	1.24739	1.44689	1.49953	1.30374	1.35792	1.39027	1.48828	1.30426	1.45755	1.59483	1.38547	1.41093	1.47312	1.57775	1.48197	1.28087	1.38403	1.25741	1.49224	1.24584	1.31637	1.37036	1.30091	1.46763	1.39276	1.05938	1.02065	1.72711	1.03642	0.991704	1.04318	0.952648	1.29341	0.701697	0.972026	1.45539	1.33353	1.35133	2.00506	1.56385	1.32793	0.677524	1.66384
54. SeMNPV-QD	1.31189	0.741789	0.944846	0.861308	1.86766	1.37574	1.15504	1.31913	1.30413	1.33221	1.43954	1.48518	1.51958	1.35615	1.46196	1.51147	1.64922	1.35409	1.32596	1.18627	1.42758	1.61963	1.50471	1.25434	1.41036	1.09533	1.27158	1.52795	1.41956	1.24872	1.53269	1.30295	1.49086	1.50916	1.18611	0.899989	0.883609	0.886679	1.21371	0.880692	1.1209	1.37275	1.20279	1.67378	1.42944	1.24906	1.19974	0.919619	1.43657
55. SfMNPV-3AP2	1.71355	0.965902	0.946021	1.01565	1.82014	1.4405	1.2218	1.41217	1.3917	1.11416	1.48757	1.57983	1.64413	1.43037	1.48238	1.38053	1.82875	1.30958	1.38608	1.42342	1.5025	1.63379	1.73675	1.15328	1.5494	1.1364	1.34965	1.26569	1.63797	1.35466	1.55688	1.22567	1.45358	1.51086	1.31065	1.01446	0.973384	0.988811	1.43301	0.893209	1.33185	1.47724	1.14353	1.73483	1.66511	1.10126	1.35162	1.09201	1.68352
56. SpliNPV-AN1956	1.3221	0.959664	0.919309	0.931275	1.25562	1.29563	1.16074	1.17518	1.22386	1.45109	1.26111	1.15163	1.14737	1.24034	1.56753	1.74344	1.1424	1.44028	1.33814	1.44197	1.31029	1.12871	1.1585	1.32254	1.31723	1.08438	1.23149	1.69825	1.2984	1.36412	1.2842	0.904435	1.17764	1.57315	1.16891	0.915412	1.10415	0.909946	1.15428	0.899412	0.919894	1.27122	1.01594	1.1267	1.60074	1.29608	1.27982	0.75793	1.54022
57. SpltMNPV-G2	1.30968	1.01241	1.07297	1.0618	1.38532	1.36227	1.32737	1.13207	1.15098	1.3691	1.37772	1.30021	1.30021	1.35843	1.62874	1.81172	1.21345	1.54142	1.35191	1.48977	1.32245	1.31551	1.39901	1.3414	1.20308	1.17814	1.47758	1.62892	1.43333	1.42924	1.5082	1.02836	1.34171	1.55075	1.2454	0.989731	1.09403	0.967146	1.10451	1.0763	1.03517	1.32607	1.11193	1.35378	1.37575	1.15596	1.39754	0.913553	1.71445
58. SpltNPV-II	1.66752	0.569691	0.665629	0.640228	1.33634	1.49143	1.26409	1.59169	1.62811	1.28444	1.51313	1.48139	1.47826	1.36178	1.38191	1.58481	1.4677	1.49157	1.57763	1.5627	1.32522	1.45488	1.36783	1.29363	1.54334	1.26356	1.40415	1.30699	1.67936	1.44746	1.43741	1.15325	1.0967	1.63431	1.08236	1.07865	1.00592	1.0536	1.40737	0.724204	1.0228	1.72528	1.30792	1.53727	2.01463	1.49788	1.36915	0.69383	1.68013
59. SujuNPV-473	1.20213	1.58554	1.66537	1.44654	1.96785	1.78541	0.938515	1.60071	1.73566	0.735991	1.76723	1.85251	1.68912	1.29551	1.40508	1.43504	1.98	1.09515	1.6358	1.14699	1.79491	1.9995	1.73077	0.961655	1.46036	0.933791	1.2354	0.845187	1.47156	0.746322	0.973004	1.44776	1.31953	1.47799	1.09412	1.661	1.97917	1.71764	1.58371	1.59003	1.69127	1.55867	0.986654	1.95956	1.82544	1.29976	1.03703	1.63269	1.35172
60. ThorNPV-P1	1.27135	1.24892	1.39223	1.24778	1.20859	1.05848	1.22494	0.306803	0.322212	1.29884	1.08832	0.935255	1.00994	1.39	1.4655	1.55409	0.903526	1.79857	1.01682	1.21714	0.872623	1.04828	0.959922	1.0539	0.873802	1.19683	1.42241	1.40982	0.917762	1.3466	1.5892	1.19977	1.63842	0.794293	1.48142	1.60468	1.9426	1.59995	0.33756	1.74106	1.37669	1.24888	1.51076	1.08235	0.742587	0.85981	1.31248	1.38534	1.75211
61. TnSNPV	1.16694	1.32904	1.47293	1.38481	1.59207	1.27018	0.973515	1.47109	1.46427	1.29098	1.21175	1.44516	1.37327	0.18817	0.211015	1.24216	1.52287	1.02207	1.36181	1.30144	1.4798	1.44887	1.41454	1.19619	1.21322	1.25736	1.10128	1.15036	1.38499	1.13082	1.08592	1.29482	1.09011	1.40645	1.05338	1.33969	1.36913	1.31774	1.22485	1.49889	1.18744	1.2534	1.13653	1.52903	1.33362	1.58302	1.24712	1.40525	1.14876
62. UrprNPV-SouthernBrazil	1.2391	1.64314	1.57146	1.60061	2.16797	1.31953	0.928256	1.4673	1.5094	1.00859	1.39218	1.43076	1.42485	1.04297	1.28783	1.34095	1.51804	0.916999	1.14479	1.17717	1.48539	1.59299	1.29985	0.909372	1.2983	0.974902	1.23351	0.926824	1.32306	1.03693	1.40093	1.73404	1.44379	1.41907	1.22445	1.55772	1.4053	1.59347	1.44187	1.61215	1.72609	1.53808	1.04343	1.6028	1.47417	1.25871	1.00169	1.76956	1.43001
[truncated: 13 more columns]

## Sheet: lef-8 caption
Table. Estimates of Evolutionary Divergence between Sequences
The number of base substitutions per site from between sequences are shown. Analyses were conducted using the Kimura 2-parameter model [1]. The rate variation among sites was modeled with a gamma distribution (shape parameter = 0.58). This analysis involved 62 nucleotide sequences. Codon positions included were 1st+2nd+3rd+Noncoding. All ambiguous positions were removed for each sequence pair (pa…
1. Kimura M. (1980). A simple method for estimating evolutionary rate of base substitutions through comparative studies of nucleotide sequences. Journal of Molecular Evolution 16:111-120.
2. Tamura K., Stecher G., and Kumar S. (2021). MEGA 11: Molecular Evolutionary Genetics Analysis Version 11. Molecular Biology and Evolution https://doi.org/10.1093/molbev/msab120.
Disclaimer: Although utmost care has been taken to ensure the correctness of the caption, the caption text is provided "as is" without any warranty of any kind. Authors advise the user to carefully check the caption prior to its use for any purpose and report any errors or problems to the authors immediately (www.megasoftware.net). In no event shall the authors and their employers be liable for a…

## Sheet: Partial lef-9
Table S4: Kimura-2-parameter distances	1	2	3	4	5	6	7	8	9	10	11	12	13	14	15	16	17	18	19	20	21	22	23	24	25	26	27	28	29	30	31	32	33	34	35	36	37	38	39	40	41	42	43	44	45	46	47	48	49
1. AdhoNPV-ADN001
2. AgipMNPV-Illinois	0.708657
3. AgseNPV-A Polish	0.544941	0.228996
4. AgseNPV-B English	0.580235	0.0588448	0.25181
5. AnpeNPV-L2	1.04922	0.492041	0.61469	0.560855
6. AgMNPV-2D	1.11666	0.679065	0.741655	0.744047	0.256649
7. ArdiNPV-424	0.687632	0.626869	0.682783	0.711293	0.738633	0.817071
8. AcMNPV-C6	0.930065	0.840036	0.773163	0.965655	0.52529	0.325526	0.790348
9. BmNPV-T3	0.780251	0.710649	0.652952	0.809647	0.491728	0.30365	0.712829	0.0330632
10. BusuNPV-Hubei	0.781595	0.826272	0.773163	0.780656	1.13333	0.993891	0.398637	0.906047	0.930888
11. CfDEFMNPV	1.02955	0.727348	0.767429	0.803167	0.227477	0.0244375	0.740382	0.327499	0.305425	0.987779
12. CfMNPV	1.19535	0.621698	0.589498	0.67385	0.16544	0.216413	0.862929	0.471601	0.477216	1.01772	0.190619
13. ChroNPV-NB1	1.02063	0.60009	0.630855	0.588794	0.169165	0.207015	0.879123	0.461351	0.431491	1.07604	0.199534	0.0752307
14. ChchNPV	0.520041	0.571921	0.692707	0.662867	0.812674	0.676886	0.925991	0.690842	0.642794	0.810813	0.770272	0.999555	0.75211
15. ChinNPV #1	0.905026	0.835755	0.766368	0.817548	1.11855	1.03287	0.701296	0.741655	0.656663	0.954728	1.03458	0.975138	1.15403	0.762215
16. PsinSNPV-IE	0.803655	0.560334	0.568533	0.588167	0.835952	0.690638	0.739424	0.645497	0.641393	0.695493	0.740195	0.955848	0.740195	0.109991	0.614313
17. ChmuNPV-Darmstadt	1.20673	0.597597	0.619736	0.544879	0.18279	0.218924	0.933844	0.554658	0.51859	1.02049	0.21117	0.0709819	0.115429	0.895727	0.973794	0.841605
18. ClbiNPV-DZ1	1.24538	1.41864	1.09132	1.52166	1.77198	2.43632	1.65222	2.45947	2.07526	1.09687	2.48206	2.39343	2.39343	1.21457	1.74777	1.24299	1.96379
19. CoveNPV-PR.2002	0.948124	0.707425	0.756409	0.759504	0.225086	0.0529258	0.745313	0.329741	0.307486	0.951637	0.0336067	0.182691	0.189979	0.675683	0.934856	0.692748	0.201795	2.0213
20. CrpeNPV-SAM	0.401385	0.610402	0.651427	0.514649	1.18482	0.954728	0.833432	0.632144	0.543862	0.978686	0.982605	1.00887	1.21819	0.644521	0.673991	0.707803	0.973649	1.18182	0.979284
21. CyunNPV-Whiov	0.594224	0.676886	0.613214	0.556337	0.548111	0.486766	0.555895	0.415138	0.351587	0.870718	0.457025	0.517257	0.448979	0.93932	0.987779	0.881234	0.492309	2.50474	0.434956	0.60009
22. DapuNPV-ML1	1.00301	0.451272	0.54631	0.479778	0.16544	0.239078	0.804765	0.455311	0.393444	1.1652	0.21117	0.128629	0.101405	0.912792	1.18757	0.922263	0.133873	2.0213	0.189979	0.958099	0.442152
23. DijuNPV_Araguari-MG	1.12877	0.499493	0.765303	0.503202	0.228247	0.220958	0.831042	0.550788	0.515996	0.89708	0.204035	0.25185	0.215044	0.89708	1.38374	0.898949	0.206495	2.46778	0.225086	1.08278	0.403279	0.170533
24. EcobNPV-A1	0.687632	0.544879	0.620127	0.593591	0.753879	0.816006	0.33791	0.77345	0.765914	0.272683	0.788108	0.826886	0.876056	0.698799	0.780251	0.549026	0.763162	1.31594	0.836164	0.639519	0.737501	0.863841	0.869354
25. EppoNPV	0.963863	0.863076	1.01005	0.889455	0.418338	0.216413	0.755106	0.370782	0.334288	1.23073	0.205438	0.342104	0.334477	1.03809	0.876402	0.976278	0.315536	2.58229	0.215542	0.890464	0.457025	0.336657	0.373174	0.820892
26. EupsNPV-Hangzhou	0.649071	0.668054	0.675166	0.654703	0.929797	0.888129	0.317899	0.99304	0.879123	0.52529	0.91332	0.937449	0.758809	0.576361	0.966285	0.610809	0.904601	1.80009	0.810669	0.854202	0.712048	0.857692	0.959725	0.498457	1.06745
27. HearSNPV-G4	0.668089	0.958129	1.20331	1.01579	1.09039	0.946271	0.98951	1.10738	1.03424	0.804308	0.920822	1.22587	1.17389	0.479508	1.00516	0.651395	1.01408	0.858508	0.999971	0.651427	1.41864	1.30111	1.28327	0.790348	0.839919	0.794844
28. HespNPV-MEM	0.836539	0.65647	0.745023	0.702842	0.93302	1.01423	0.374472	0.888422	0.893286	0.392189	1.04372	1.13842	1.10577	0.744834	0.753879	0.842323	1.18757	1.40736	0.973794	0.819772	0.76562	1.09466	0.904379	0.407029	1.05587	0.441155	0.949949
29. HycuNPV-N9	1.14662	0.636083	0.597319	0.577297	0.205306	0.196351	0.820232	0.540062	0.5057	0.898949	0.197614	0.16723	0.138269	0.818348	1.17235	0.841605	0.158852	1.77197	0.196341	1.04832	0.474727	0.102813	0.131341	0.934856	0.384235	0.863214	1.16862	0.934856
30. HytaNPV-India001	0.790348	0.787492	0.95648	0.802326	1.16654	1.11666	0.444202	0.91151	0.870718	0.174996	1.14836	1.31061	1.38737	0.787492	1.0165	0.987717	1.0898	1.18182	1.1095	0.71196	1.06201	1.11299	1.12132	0.371408	1.15403	0.588078	0.854694	0.504753	1.12047
31. LafiNPV-GR15	0.59097	0.469227	0.488926	0.494142	0.569017	0.579201	0.402382	0.787462	0.679126	0.442152	0.596389	0.664049	0.659978	0.627478	0.920899	0.567701	0.686958	1.08149	0.61665	0.576418	0.558423	0.591635	0.552823	0.33939	0.843815	0.496056	0.745023	0.503356	0.644079	0.488926
32. LdMNPV-5/6	0.695266	0.465808	0.572465	0.544784	0.711326	0.993891	0.657421	0.942291	0.826886	1.03823	0.933113	0.841605	0.686878	0.560855	0.929449	0.679706	0.755295	0.795794	0.827922	0.705542	0.80347	0.577935	0.95369	0.606739	1.15066	0.76694	0.708657	0.814718	0.855759	0.955871	0.484712
33. LeseNPV-AH1	0.898347	0.462591	0.407811	0.524119	0.569017	0.75371	0.62486	0.754461	0.744834	0.824642	0.73285	0.594279	0.540627	0.824642	1.03142	0.696793	0.552046	1.59973	0.653534	0.947485	0.518191	0.53517	0.683051	0.59659	0.955848	0.780172	0.987293	0.637272	0.586525	0.914092	0.548111	0.544812
34. LoobMNPV-SP/2000	0.751843	1.05504	0.810728	0.949949	0.715219	0.575482	0.704876	0.437888	0.418014	0.982719	0.581394	0.601701	0.61822	0.865541	1.16329	0.949949	0.550191	1.7968	0.581394	0.797373	0.413432	0.581394	0.707803	0.933844	0.681149	1.12642	0.875541	1.04323	0.581394	0.920899	0.946862	0.876484	0.772981
35. LyxyMNPV-5	0.983509	0.562515	0.503356	0.663003	0.569645	0.895727	0.685525	0.839719	0.765106	0.949949	0.809647	0.632355	0.679126	1.11385	0.982719	0.824724	0.645808	1.53351	0.826014	0.797864	0.62536	0.689575	0.772115	0.626141	0.965655	1.03816	1.07008	0.776575	0.689575	0.999971	0.592729	0.684965	0.0806225	0.934423
36. MabrNPV-K1	0.448099	0.406185	0.363894	0.430139	0.679126	0.719209	0.613399	0.675683	0.6141	0.797864	0.692748	0.856086	0.775209	0.520584	0.767793	0.446184	0.832512	1.49091	0.698861	0.514934	0.629159	0.820232	0.777594	0.648446	0.72768	0.695116	0.556373	0.637272	0.810852	0.642924	0.510488	0.619536	0.627478	0.668675	0.632122
37. MacoNPV-A 90/2	0.499569	0.340123	0.359542	0.355467	0.629615	0.75211	0.555895	0.83377	0.731063	0.718648	0.724277	0.748474	0.68375	0.610402	0.892401	0.482047	0.72313	1.28801	0.698861	0.541388	0.638821	0.64942	0.76327	0.548111	0.920365	0.675166	0.641331	0.67385	0.797204	0.753741	0.464624	0.529858	0.528131	0.759504	0.54914	0.0685377
38. MacoNPV-B 96B	0.454855	0.411949	0.369894	0.430139	0.696793	0.75211	0.620127	0.7037	0.64052	0.804308	0.724277	0.888129	0.782964	0.526709	0.753741	0.446184	0.832512	1.49458	0.698861	0.521165	0.656983	0.820232	0.81168	0.655345	0.756405	0.70146	0.562522	0.637272	0.831042	0.649794	0.510488	0.626121	0.627478	0.668675	0.632122	0	0.0679188
39. MaviNPV-MV-8	0.862929	0.752165	0.774368	0.745023	0.536928	0.392551	0.705542	0.153359	0.155262	0.839919	0.461351	0.623627	0.583123	0.667726	0.8432	0.659978	0.577315	2.01571	0.398067	0.705831	0.399443	0.492467	0.511202	0.98951	0.461483	0.795794	0.927999	0.670598	0.500871	0.895158	0.748556	1.04832	0.645078	0.421181	0.744834	0.659978	0.710649	0.687001
40. MyunNPV #7	0.564841	0.319062	0.3758	0.313696	0.647846	0.712038	0.804765	0.653534	0.65118	0.72768	0.75375	0.690638	0.609766	0.552424	0.664049	0.552424	0.670598	1.59973	0.7316	0.578523	0.573397	0.609766	0.59129	0.679706	0.807278	0.660936	0.898248	0.761848	0.709444	0.832512	0.449728	0.486944	0.510708	1.18546	0.596389	0.455077	0.429477	0.455077	0.692748
41. MyunNPV-KY310	0.920365	0.577297	0.658456	0.642697	0.893286	0.83377	0.662421	1.26299	1.00992	0.733719	0.870718	0.807711	0.780788	0.649754	1.01666	0.630678	0.755295	0.963863	0.840439	0.781595	0.865594	0.746779	0.823498	0.662421	1.16564	0.851933	0.622407	0.847784	0.740195	0.835952	0.564841	0.236246	0.566968	1.01167	0.62486	0.666722	0.597753	0.67986	0.879123	0.607095
42. OpbuNPV-MA	0.747405	0.955261	0.740904	0.853807	1.09132	1.68351	0.926278	1.43534	1.45822	0.99181	1.65209	1.41374	1.10873	0.99181	1.33799	0.857135	1.31594	0.854694	1.46487	0.941274	1.21883	1.07844	1.47634	0.729032	1.33999	0.930048	0.771262	0.965655	1.11666	1.21417	0.573718	0.588167	0.82522	1.084	0.866946	0.877707	0.920315	0.882772	1.12155	0.802326	0.857135
43. OpMNPV	0.623592	0.698689	0.586127	0.718286	0.774281	0.713294	0.234592	0.692944	0.712603	0.35306	0.689177	0.744047	0.670598	0.673914	0.839719	0.588167	0.741928	1.69462	0.711326	0.862391	0.568533	0.752087	0.843201	0.27757	0.731222	0.256573	0.935469	0.374999	0.823498	0.442567	0.438995	0.782316	0.565407	0.929797	0.757962	0.767793	0.711856	0.767793	0.745023	0.565287	0.794799	0.729032
44. OrleNPV-CFS77	1.07844	0.488424	0.551588	0.500395	0.157204	0.226151	0.865594	0.443944	0.384372	1.1595	0.199534	0.125651	0.100396	0.91332	1.19574	0.898977	0.126966	1.9933	0.18154	1.02955	0.464999	0.00388537	0.178076	0.928591	0.356583	0.922263	1.40115	1.13243	0.0963876	1.11447	0.61665	0.587294	0.52291	0.559737	0.672837	0.792274	0.657931	0.828225	0.518244	0.591193	0.730591	1.1717	0.784199
45. OxocNPV-435	0.576859	1.11564	0.802326	0.973194	1.07982	0.79457	0.745954	0.534043	0.581394	0.893286	0.802326	0.774906	0.817676	0.887681	0.770077	0.924881	0.887603	2.05341	0.819772	0.526146	0.575482	0.965179	0.947287	0.739138	0.685826	0.780172	0.987293	1.01045	0.754461	1.18757	0.797373	1.01401	1.03142	0.575482	1.04323	0.79457	0.976278	0.79457	0.660608	0.839719	0.975625	0.987717	0.826014	1.00717
46. PastNPV-473	0.748556	1.23213	1.04832	0.972752	0.955261	0.571807	0.787462	0.457851	0.506591	0.896727	0.609559	0.940227	0.940227	0.802154	1.15066	0.758809	0.788543	2.33008	0.560334	0.741928	0.474727	0.980438	0.745842	0.881234	0.576361	0.871314	0.977498	1.0603	0.731178	1.0735	1.01115	1.24257	1.22863	0.490679	1.61544	0.759504	0.871472	0.780251	0.474727	1.17224	1.1652	1.30306	0.741928	1.02286	0.399607
47. PeluSNPV	0.825804	0.634165	0.678049	0.660195	0.614313	0.592958	0.815225	0.828321	0.839719	0.850766	0.619746	0.604051	0.524147	0.696384	0.875541	0.688897	0.62081	0.862391	0.6553	0.62081	0.74723	0.587735	0.67385	0.907564	0.72724	0.932178	0.674897	0.810728	0.564949	0.922093	0.560334	0.619536	0.638028	0.807397	0.631455	0.474886	0.549286	0.474886	0.877707	0.581394	0.722793	0.828321	0.874668	0.565586	0.660987	0.987717
48. PespNPV-GR167	0.675148	0.229123	0.257329	0.248562	0.463647	0.637828	0.609189	0.716193	0.62081	0.851745	0.641393	0.588794	0.533447	0.451272	0.74723	0.463647	0.497845	1.22867	0.599022	0.61812	0.552424	0.407128	0.509086	0.576622	0.965655	0.714255	0.786692	0.619746	0.542045	0.82946	0.394975	0.348085	0.347091	0.947287	0.469227	0.394975	0.319395	0.394975	0.62536	0.229123	0.573086	0.764643	0.670504	0.394015	0.999669	1.26012	0.442567
49. RanuNPV-VPN54	0.818348	0.762215	0.582018	0.807397	1.35108	1.20726	1.02972	0.888472	0.890464	1.0462	1.17162	1.41457	1.72541	0.740473	0.448432	0.817676	1.26801	1.65556	1.25041	0.703328	1.16193	1.31617	1.60396	0.963863	1.12926	1.51868	0.686618	0.792274	1.5029	1.12768	0.929797	0.925991	1.00342	0.80078	0.955848	0.587735	0.71419	0.594018	0.978385	0.704994	1.11692	0.920365	0.982719	1.41457	0.868155	1.13333	0.71837	0.752015
50. SperNPV-251	0.540415	0.281521	0.29106	0.257329	0.747283	0.786918	0.824724	0.721862	0.676886	0.745969	0.836056	0.788108	0.676886	0.444872	0.662421	0.485933	0.731593	1.47598	0.710422	0.583448	0.619882	0.558553	0.728211	0.650077	0.927762	0.620127	0.930412	0.533447	0.703398	0.780015	0.469227	0.494142	0.329741	1.10229	0.514934	0.41345	0.372921	0.407622	0.721862	0.193651	0.560437	0.7604	0.490679	0.567578	0.924404	1.17235	0.673914	0.253223	0.752165
51. SperNPV-CNPSo-165	0.514253	0.395851	0.386835	0.426376	0.701161	0.835336	0.712048	0.881873	0.792772	0.848879	0.915234	0.81345	0.792772	0.535648	0.676068	0.542095	0.772115	1.5603	0.80469	0.521299	0.864815	0.772115	0.899759	0.530919	1.02955	0.632586	0.83418	0.673914	0.8432	0.872155	0.609559	0.589559	0.449949	0.863334	0.592678	0.41345	0.350779	0.407622	0.699263	0.321445	0.692883	0.801735	0.555228	0.788108	1.01045	1.02254	0.862678	0.366588	0.88693
52. SpexNPV-244.1	0.598273	0.326357	0.423317	0.314822	0.740382	0.735255	0.695266	0.778051	0.68375	0.817071	0.811902	0.810813	0.782964	0.464999	0.617208	0.532616	0.879123	1.8157	0.787878	0.53216	0.721862	0.790107	0.827861	0.731772	0.972504	0.74204	0.740904	0.863334	0.788546	0.95648	0.572465	0.525314	0.564049	0.905482	0.718286	0.331767	0.346672	0.33791	0.671618	0.269465	0.622122	0.906204	0.618241	0.800375	0.772981	0.933113	0.645078	0.377999	0.740382
53. SeMNPV-US1	0.576621	0.355979	0.321188	0.349983	0.758809	0.792772	0.854202	0.740382	0.687001	0.738518	0.8432	0.727348	0.583385	0.451576	0.745842	0.514649	0.744047	1.35655	0.756409	0.545523	0.720116	0.672837	0.743233	0.646921	1.1595	0.573718	0.770413	0.608277	0.737501	0.762215	0.504753	0.532616	0.455504	0.904532	0.699945	0.476968	0.41339	0.469815	0.857447	0.331767	0.655345	0.740473	0.506346	0.681101	0.833148	0.982479	0.817676	0.309307	0.695266
54. SeMNPV-QD	0.686958	0.504109	0.474877	0.608221	0.88693	0.796213	0.564049	0.765303	0.69802	0.586952	0.800375	0.920822	0.936846	0.587937	0.690842	0.58407	0.880726	1.41374	0.826014	0.687632	0.816006	0.911844	0.847604	0.669998	0.840036	0.790348	0.67677	0.772981	0.946271	0.766368	0.597319	0.705542	0.809182	0.946066	0.982479	0.394975	0.410713	0.401314	0.75211	0.356401	0.738342	1.13809	0.564049	0.989915	0.792274	0.837621	0.898248	0.604051	0.570136
55. SfMNPV-3AP2	0.643561	0.329118	0.286369	0.297595	0.640117	0.709444	0.706259	0.797373	0.653534	0.816807	0.753879	0.698861	0.702842	0.48618	0.524147	0.491728	0.712987	1.24375	0.732751	0.447917	0.756409	0.689575	0.659493	0.533641	0.865541	0.624969	0.796239	0.698861	0.658456	0.824642	0.597319	0.617087	0.572465	0.871314	0.758989	0.331767	0.327983	0.331767	0.65118	0.380498	0.607095	0.7489	0.637491	0.672837	0.880398	0.865594	0.62081	0.317603	0.652605
56. SpliNPV-AN1956	0.940329	0.583448	0.649019	0.642924	0.869344	0.975138	0.955871	1.21498	1.12132	0.941706	1.07215	1.00433	0.861277	0.604581	1.25001	0.704994	1.00247	1.11666	0.937657	1.1205	0.93932	0.904379	1.0897	0.809182	1.54451	0.77345	0.740473	1.02753	0.95369	0.878459	0.581908	0.391356	0.668675	1.26012	0.767793	0.697419	0.639998	0.684669	1.33999	0.42473	0.463588	0.770413	0.73285	0.914422	1.17639	1.35604	0.852166	0.579201	1.35655
57. SpltMNPV-G2	1.06052	0.725093	0.930065	0.805516	1.11299	1.40182	1.11931	1.25306	1.0702	1.04362	1.44241	1.05196	1.06308	0.853807	0.988137	0.762986	1.01819	0.948624	1.26896	0.976811	1.12086	0.975306	1.47659	0.88693	1.54719	0.940152	0.682783	1.05221	1.17224	0.848005	0.679706	0.4336	0.699029	1.35042	0.775005	0.745071	0.620384	0.730872	1.23213	0.504191	0.582018	0.737587	1.02398	0.984823	1.24041	1.96004	0.837584	0.713656	1.23213
58. SpltNPV-II	0.565407	0.26194	0.292381	0.258822	0.682475	0.763911	0.831796	0.724277	0.677655	0.809237	0.81168	0.790065	0.656983	0.417193	0.692707	0.488926	0.732693	1.55867	0.731222	0.632144	0.677342	0.541133	0.66903	0.6571	1.00093	0.603236	0.944791	0.556157	0.682588	0.831629	0.466973	0.492041	0.353215	1.161	0.509657	0.37191	0.370782	0.366888	0.701161	0.201634	0.555895	0.780884	0.514934	0.549969	1.01304	1.28216	0.655724	0.226874	0.705831
59. SujuNPV-473	0.809942	0.748556	0.797864	0.752679	1.36812	1.068	0.422258	0.824642	0.745023	0.496077	1.03742	1.10577	1.31617	1.35642	0.748556	1.06745	1.01754	1.39564	1.1793	0.592958	0.826014	1.35108	1.12047	0.361852	0.877553	0.906809	0.905482	0.478281	1.02686	0.477974	0.618241	1.06208	0.740401	1.01423	0.668054	0.562515	0.588794	0.562515	0.875541	0.803167	0.86462	1.33824	0.532616	1.31617	0.792274	1.10123	0.96544	0.934423	1.06862
60. ThorNPV-P1	0.840439	0.912792	0.660987	0.812674	0.430365	0.380498	0.580235	0.313056	0.266446	0.849577	0.369105	0.46838	0.41345	0.748556	0.96544	0.726386	0.39529	2.16341	0.40696	0.79457	0.369105	0.451731	0.426123	0.751819	0.389711	0.70899	0.875541	0.868155	0.389494	0.9387	0.644079	1.01268	0.686958	0.47349	0.834225	0.623348	0.73285	0.623348	0.215278	0.853276	0.914397	1.14804	0.554102	0.4725	0.575482	0.361936	0.852166	0.75371	1.13068
61. TnSNPV	0.681085	0.471223	0.686618	0.564949	0.847815	0.810575	0.809182	0.664402	0.64052	0.851933	0.950369	1.02955	0.740795	0.103365	0.687632	0.137466	0.863214	1.28295	0.834573	0.666673	0.966164	0.884399	0.972888	0.604993	0.973212	0.705542	0.571921	0.819772	0.910376	0.839919	0.645497	0.517545	0.668675	1.161	0.856237	0.535195	0.550788	0.541388	0.7037	0.496077	0.637491	0.879774	0.74723	0.890464	0.946862	0.890349	0.707803	0.36949	0.892869
62. UrprNPV-SouthernBrazil	0.621698	0.821481	0.794844	0.775005	0.965655	0.89708	0.817071	0.752679	0.651007	1.01926	0.893341	0.812674	0.972752	0.879123	0.560855	0.913579	0.956451	1.41884	0.786083	0.41359	0.726386	0.857692	1.07834	0.835755	0.87198	0.992533	0.865177	0.871445	0.920899	0.964174	0.817272	0.673991	0.88873	0.607095	1.01064	0.619752	0.649754	0.626869	0.780251	0.751819	0.664402	1.15045	0.904601	0.859973	0.796437	0.873887	0.610809	0.661465	0.728132
[truncated: 13 more columns]

## Sheet: lef-9 caption
Table. Estimates of Evolutionary Divergence between Sequences
The number of base substitutions per site from between sequences are shown. Analyses were conducted using the Kimura 2-parameter model [1]. The rate variation among sites was modeled with a gamma distribution (shape parameter = 0.38). This analysis involved 62 nucleotide sequences. Codon positions included were 1st+2nd+3rd+Noncoding. All ambiguous positions were removed for each sequence pair (pa…
1. Kimura M. (1980). A simple method for estimating evolutionary rate of base substitutions through comparative studies of nucleotide sequences. Journal of Molecular Evolution 16:111-120.
2. Tamura K., Stecher G., and Kumar S. (2021). MEGA 11: Molecular Evolutionary Genetics Analysis Version 11. Molecular Biology and Evolution https://doi.org/10.1093/molbev/msab120.
Disclaimer: Although utmost care has been taken to ensure the correctness of the caption, the caption text is provided "as is" without any warranty of any kind. Authors advise the user to carefully check the caption prior to its use for any purpose and report any errors or problems to the authors immediately (www.megasoftware.net). In no event shall the authors and their employers be liable for a…

## Sheet: Partial polh
Table S4: Kimura-2-parameter distances	1	2	3	4	5	6	7	8	9	10	11	12	13	14	15	16	17	18	19	20	21	22	23	24	25	26	27	28	29	30	31	32	33	34	35	36	37	38	39	40	41	42	43	44	45	46	47	48	49
1. AdhoNPV-ADN001
2. AgipMNPV-Illinois	0.535154
3. AgseNPV-A Polish	0.514811	0.204576
4. AgseNPV-B English	0.738367	0.147817	0.341182
5. AnpeNPV-L2	0.682938	0.556139	0.526343	0.71972
6. AgMNPV-2D	0.665057	0.619546	0.626388	0.637276	0.195666
7. ArdiNPV-424	0.568142	0.514103	0.543667	0.678944	0.673149	0.56209
8. AcMNPV-C6	0.607545	0.366354	0.437684	0.555592	0.571141	0.649846	0.602468
9. BmNPV-T3	0.906021	0.534698	0.547288	0.682406	0.321134	0.323771	0.77457	0.595072
10. BusuNPV-Hubei	0.385472	0.466841	0.576139	0.485669	0.678034	0.528013	0.356114	0.687134	0.920345
11. CfDEFMNPV	0.686766	0.509869	0.529246	0.589604	0.209432	0.0517275	0.514828	0.62459	0.292379	0.60217
12. CfMNPV	0.581873	0.588212	0.591223	0.706103	0.303473	0.319204	0.692616	0.521775	0.375075	0.722133	0.323357
13. ChroNPV-NB1	0.544151	0.589567	0.5586	0.714438	0.283407	0.298417	0.678578	0.507708	0.36915	0.677482	0.299121	0.0101139
14. ChchNPV	0.534881	0.40278	0.442367	0.532875	0.628578	0.569569	0.471074	0.298417	0.636483	0.470535	0.526733	0.647873	0.62053
15. ChinNPV #1	0.482062	0.355148	0.418627	0.539572	0.631771	0.607577	0.603284	0.375312	0.651541	0.483432	0.646385	0.558673	0.53236	0.228114
16. PsinSNPV-IE	0.569784	0.413974	0.47371	0.490735	0.621833	0.61205	0.597482	0.311331	0.550634	0.511598	0.588106	0.574201	0.535055	0.117533	0.259931
17. ChmuNPV-Darmstadt	0.61205	0.536621	0.508085	0.665891	0.321134	0.322612	0.818943	0.552016	0.483504	0.808718	0.357612	0.171847	0.161941	0.593702	0.641491	0.682586
18. ClbiNPV-DZ1	0.626388	0.493767	0.588833	0.630834	0.727602	0.713811	0.547755	0.756667	0.672509	0.602468	0.766177	0.675635	0.654368	0.570973	0.41657	0.519538	0.792668
19. CoveNPV-PR.2002	0.646385	0.528013	0.509021	0.625459	0.199193	0.0814739	0.545364	0.539418	0.328377	0.612002	0.0518905	0.296542	0.274273	0.533059	0.598252	0.520386	0.31894	0.721586
20. CrpeNPV-SAM	0.400526	0.526357	0.543334	0.56791	0.513581	0.523302	0.371763	0.315512	0.574526	0.406651	0.503229	0.569569	0.541777	0.336228	0.409624	0.384416	0.695178	0.433514	0.484948
21. CyunNPV-Whiov	0.631771	0.682938	0.62838	0.625941	0.370048	0.338393	0.688323	0.611988	0.374603	0.693204	0.288572	0.340161	0.318798	0.60242	0.607742	0.558521	0.50307	0.871598	0.243617	0.523179
22. DapuNPV-ML1	0.518546	0.512646	0.489393	0.714984	0.254073	0.297026	0.710985	0.452903	0.342259	0.818827	0.260658	0.214525	0.194773	0.535019	0.562426	0.521807	0.218494	0.696507	0.240574	0.561092	0.314303
23. DijuNPV_Araguari-MG	0.719712	0.535365	0.609815	0.752003	0.305593	0.238267	0.523302	0.501632	0.327552	0.667021	0.235387	0.215068	0.205264	0.617319	0.673149	0.540646	0.307852	0.934234	0.244601	0.58694	0.279362	0.191
24. EcobNPV-A1	0.532352	0.479959	0.48001	0.559366	0.672407	0.597986	0.390355	0.478165	0.599809	0.418428	0.563606	0.478071	0.476982	0.522351	0.549829	0.402712	0.530773	0.778402	0.54978	0.498059	0.563415	0.497416	0.455914
25. EppoNPV	0.703232	0.660988	0.556139	0.59121	0.228394	0.254702	0.596166	0.74994	0.326852	0.880792	0.200256	0.305996	0.289717	0.655209	0.683092	0.689211	0.322381	0.811442	0.2407	0.56209	0.314443	0.24168	0.335161	0.507708
26. EupsNPV-Hangzhou	0.637665	0.754793	0.876824	0.649846	1.02935	0.779037	0.386944	1.02545	0.913592	0.355148	0.828688	0.760056	0.704691	0.854951	0.817846	0.877013	0.768537	0.539418	0.857426	0.599196	0.798927	0.923113	0.790566	0.448814	0.88954
27. HearSNPV-G4	0.665241	0.706046	0.672843	0.761674	0.865445	0.751754	0.491448	0.895184	0.913592	0.50656	0.761393	0.737517	0.722354	0.612768	0.513889	0.553067	0.993566	0.556953	0.643306	0.540318	0.677587	0.721586	0.766177	0.556459	0.784657	0.552952
28. HespNPV-MEM	0.46624	0.423243	0.478229	0.511663	0.643801	0.701154	0.366354	0.526343	0.761839	0.432222	0.628578	0.503456	0.479626	0.523188	0.537305	0.417888	0.672644	0.43783	0.705091	0.424081	0.784969	0.628402	0.683917	0.371219	0.571141	0.483504	0.608761
29. HycuNPV-N9	0.471074	0.646385	0.661865	0.835005	0.342119	0.281414	0.661865	0.561081	0.390998	0.651575	0.248949	0.330274	0.309971	0.653379	0.641869	0.637276	0.413212	0.793882	0.275392	0.561081	0.365534	0.236718	0.26723	0.49044	0.286544	0.74497	0.750475	0.589567
30. HytaNPV-India001	0.456207	0.463017	0.53357	0.58447	0.570973	0.656926	0.346719	0.635127	0.857426	0.312759	0.684478	0.506276	0.467388	0.502117	0.519164	0.465984	0.593204	0.50435	0.557181	0.375312	0.737901	0.588908	0.509396	0.259784	0.511193	0.423622	0.536621	0.399341	0.52695
31. LafiNPV-GR15	0.61148	0.496603	0.519378	0.437954	0.600721	0.510269	0.423757	0.615669	0.713811	0.39084	0.4534	0.546507	0.553125	0.499996	0.565485	0.542857	0.703983	0.572369	0.449222	0.442949	0.406452	0.534722	0.499096	0.332621	0.59294	0.459712	0.454074	0.407869	0.605192	0.386425
32. LdMNPV-5/6	0.75012	0.603202	0.620148	0.70816	0.560056	0.667281	0.715191	0.655703	0.667281	1.18045	0.570797	0.645908	0.643066	0.676739	0.860365	0.620715	0.604962	1.03673	0.692507	0.800988	0.778529	0.547982	0.652112	0.520462	0.662658	1.16013	1.26902	0.716912	0.709738	0.81408	0.702752
33. LeseNPV-AH1	0.686102	0.352297	0.373331	0.545895	0.540646	0.506485	0.460381	0.477048	0.543617	0.665241	0.485531	0.478071	0.489887	0.604715	0.626388	0.563268	0.600826	0.738846	0.52695	0.657804	0.763048	0.455704	0.370521	0.40278	0.580628	0.835563	0.781653	0.548118	0.60217	0.569987	0.665054	0.507242
34. LoobMNPV-SP/2000	0.738661	0.738846	0.920062	0.843065	0.420038	0.413212	0.651318	0.672318	0.57068	0.622771	0.478973	0.455704	0.425045	0.578875	0.753913	0.673807	0.408557	0.583731	0.392214	0.667396	0.415004	0.495957	0.518063	0.674338	0.417137	0.723881	0.795537	0.633092	0.486178	0.604745	0.580387	1.01314	0.762244
35. LyxyMNPV-5	0.833756	0.761782	0.700726	0.850891	0.603202	0.858499	0.726556	0.704009	0.700092	1.05754	0.812143	0.656514	0.62491	0.693088	0.852485	0.554773	0.716912	0.97074	0.879143	0.839332	0.704151	0.581712	0.647698	0.613187	0.721511	0.878441	1.00155	0.696587	0.666138	0.650416	0.655209	0.098705	0.688975	0.74901
36. MabrNPV-K1	0.420038	0.323357	0.397149	0.459394	0.508791	0.565259	0.362189	0.29138	0.565858	0.40532	0.484096	0.528816	0.498387	0.342259	0.373242	0.342015	0.501145	0.459622	0.551124	0.332223	0.680234	0.485975	0.574526	0.324477	0.525923	0.557962	0.534881	0.335561	0.47894	0.40599	0.482095	0.645422	0.471328	0.6031	0.551338
37. MacoNPV-A 90/2	0.455917	0.277446	0.337202	0.418377	0.484096	0.511551	0.384493	0.268786	0.582601	0.510364	0.501632	0.437238	0.423243	0.369157	0.34908	0.393485	0.445431	0.482062	0.583607	0.343098	0.688846	0.440798	0.56209	0.343098	0.580628	0.614048	0.665241	0.338656	0.440798	0.403552	0.472531	0.458451	0.354534	0.622824	0.455728	0.108418
38. MacoNPV-B 96B	0.409894	0.33139	0.389397	0.465265	0.497703	0.580628	0.371258	0.298437	0.554027	0.423587	0.497104	0.542971	0.52017	0.350488	0.390082	0.348291	0.500429	0.448814	0.576242	0.324471	0.712423	0.507708	0.590123	0.333791	0.5167	0.544456	0.547684	0.326573	0.489887	0.414064	0.488245	0.630582	0.482561	0.630625	0.550943	0.0019741	0.112187
39. MaviNPV-MV-8	0.830959	0.50112	0.572434	0.573525	0.273831	0.259818	0.629926	0.576242	0.133935	0.81808	0.267992	0.347509	0.341538	0.583607	0.652194	0.518546	0.421012	0.756509	0.295006	0.574526	0.315512	0.362842	0.221433	0.617319	0.242134	0.74048	0.768537	0.683672	0.348048	0.632846	0.624724	0.762325	0.52017	0.372634	0.857604	0.590097	0.568482	0.603245
40. MyunNPV #7	0.451928	0.295966	0.37034	0.575593	0.457865	0.511193	0.586092	0.272131	0.561896	0.625803	0.552016	0.450266	0.454097	0.369157	0.326677	0.28217	0.422206	0.627826	0.481332	0.424081	0.579708	0.343997	0.433514	0.352006	0.554246	0.738822	0.747898	0.456898	0.446628	0.443051	0.505469	0.444187	0.380328	0.732721	0.482942	0.273553	0.216274	0.264361	0.595072
41. MyunNPV-KY310	0.561092	0.672843	0.764464	0.962098	0.683917	0.634724	0.552221	0.579252	0.779246	0.720745	0.624366	0.655209	0.636483	0.704691	0.652194	0.540318	0.677587	0.653379	0.611738	0.593094	0.646624	0.61205	0.665701	0.59294	0.73668	0.9055	0.651575	0.584298	0.946702	0.741186	0.670232	0.97074	0.286501	0.693728	0.992397	0.561892	0.621456	0.549089	0.793201	0.57903
42. OpbuNPV-MA	0.795537	0.588212	0.663839	0.709978	0.871223	0.885316	0.672407	0.435415	0.804753	0.629662	0.858106	0.965282	0.924678	0.544151	0.763398	0.541015	1.03124	0.950416	0.705091	0.545364	0.798137	0.838737	0.801958	0.524116	0.878617	1.0385	0.900571	0.720685	1.00644	0.709363	0.596947	0.72051	0.595072	0.903988	0.889592	0.631388	0.642108	0.631327	0.837855	0.617381	0.692044
43. OpMNPV	0.550128	0.495036	0.474374	0.718117	0.263368	0.29913	0.703488	0.454765	0.368943	0.827941	0.281349	0.226423	0.205046	0.516843	0.59294	0.50112	0.204576	0.688728	0.257227	0.563606	0.362189	0.0145768	0.218843	0.49352	0.249787	0.937591	0.730772	0.61859	0.24374	0.552952	0.548325	0.538752	0.482218	0.510269	0.611438	0.477048	0.425297	0.490182	0.390898	0.344167	0.649464	0.866359
44. OrleNPV-CFS77	0.455704	0.524477	0.624329	0.665891	0.871598	0.663898	0.372055	0.715832	0.729431	0.372816	0.667396	0.677102	0.63628	0.561892	0.415433	0.510947	0.787276	0.506276	0.627173	0.41657	0.780227	0.612875	0.603273	0.378887	0.683917	0.390148	0.46624	0.344715	0.561892	0.334394	0.372455	0.895525	0.608761	0.675964	0.656343	0.411161	0.411484	0.429163	0.661924	0.408557	0.656622	0.85583	0.61675
45. OxocNPV-435	0.95432	0.928383	1.05081	0.913578	0.57903	0.397574	0.608761	0.79951	0.452201	0.604715	0.440063	0.479025	0.46624	0.621456	0.667396	0.706046	0.549089	0.768553	0.40822	0.793882	0.375312	0.502975	0.366154	0.677782	0.476796	0.523172	0.517289	0.73553	0.482561	0.692044	0.558569	1.3226	1.13282	0.373331	0.950556	0.704986	0.786516	0.721586	0.354063	0.780633	0.913061	1.10822	0.49352	0.578002
46. PastNPV-473	0.69415	0.667396	0.606004	0.835946	0.573429	0.537213	0.757779	0.690069	0.531308	0.85737	0.515899	0.607545	0.566059	0.774306	0.693204	0.66217	0.718087	0.82603	0.492375	0.84855	0.690416	0.624023	0.522351	0.764304	0.489842	1.20548	1.02256	0.67876	0.550719	0.614436	0.97059	1.07131	0.612962	0.733369	0.962799	0.62032	0.722354	0.649045	0.478368	0.644454	0.73919	0.81077	0.688253	0.836679	0.690903
47. PeluSNPV	0.373331	0.356684	0.376629	0.506762	0.61205	0.69415	0.394767	0.417137	0.768177	0.356036	0.754793	0.567048	0.533727	0.326381	0.295182	0.326677	0.651387	0.455697	0.602531	0.340751	0.641491	0.532463	0.60217	0.461224	0.722133	0.588212	0.530531	0.461712	0.631327	0.435929	0.511327	0.65149	0.429163	0.616845	0.80918	0.39872	0.416627	0.416691	0.704691	0.356036	0.539418	0.632682	0.535484	0.434899	0.878027	0.744001
48. PespNPV-GR167	0.535637	0.270551	0.319981	0.377596	0.540646	0.617319	0.544456	0.404295	0.567908	0.625803	0.540318	0.584298	0.575491	0.4091	0.446258	0.364408	0.563683	0.583862	0.584066	0.459397	0.603414	0.456356	0.511661	0.315647	0.565259	0.877013	0.753167	0.418051	0.461607	0.46457	0.434134	0.415564	0.326735	0.744001	0.56593	0.297147	0.243029	0.309971	0.550634	0.261109	0.584744	0.563683	0.447722	0.499026	1.10393	0.766824	0.415173
49. RanuNPV-VPN54	0.394767	0.291194	0.379471	0.391719	0.524477	0.61205	0.513889	0.24925	0.492198	0.5569	0.488137	0.440249	0.41515	0.244601	0.238586	0.284758	0.528781	0.612768	0.438983	0.400526	0.608805	0.51686	0.607577	0.491659	0.632846	0.753167	0.62684	0.512119	0.588106	0.523453	0.660853	0.60646	0.574769	0.63712	0.681716	0.283594	0.333058	0.295966	0.498017	0.326979	0.574418	0.574967	0.544151	0.548833	0.682938	0.547633	0.313486	0.428659
50. SperNPV-251	0.415097	0.246326	0.390082	0.315583	0.561892	0.630132	0.574418	0.415097	0.572915	0.627826	0.514828	0.580628	0.581747	0.436356	0.424081	0.399919	0.57504	0.59294	0.557998	0.507708	0.662554	0.484948	0.560466	0.382073	0.57039	0.793103	0.833722	0.452878	0.631327	0.467972	0.419654	0.557032	0.337001	0.565259	0.700092	0.389397	0.309361	0.398692	0.572434	0.29138	0.468269	0.585582	0.490182	0.524477	0.971023	0.655338	0.334226	0.267467	0.34908
51. SperNPV-CNPSo-165	0.49096	0.241343	0.263813	0.326027	0.458263	0.596166	0.574338	0.379828	0.580787	0.637665	0.546184	0.505393	0.506276	0.507708	0.415097	0.46624	0.528013	0.495043	0.559631	0.461607	0.646624	0.416117	0.475355	0.414064	0.55506	0.768553	0.757779	0.514665	0.563268	0.429163	0.389695	0.585827	0.347732	0.586835	0.625952	0.340161	0.326836	0.348291	0.508791	0.251159	0.608761	0.661891	0.40145	0.450266	0.972388	0.511939	0.417137	0.220749	0.432094
52. SpexNPV-244.1	0.48209	0.245037	0.244601	0.324533	0.59121	0.58694	0.518063	0.346719	0.631379	0.498059	0.581873	0.573525	0.544151	0.464732	0.401444	0.455704	0.611988	0.552221	0.597482	0.417989	0.626823	0.460538	0.460095	0.448814	0.67161	0.743265	0.690544	0.528013	0.569784	0.470535	0.465089	0.647698	0.368444	0.704986	0.738442	0.357612	0.280429	0.366354	0.563391	0.420312	0.656622	0.576242	0.465219	0.557998	0.871223	0.683917	0.316901	0.334226	0.356684
53. SeMNPV-US1	0.497739	0.26547	0.355148	0.367748	0.556139	0.526733	0.528013	0.505918	0.59047	0.424989	0.517024	0.549541	0.533059	0.539042	0.44112	0.431127	0.706046	0.563268	0.651575	0.512646	0.607577	0.44971	0.432172	0.404563	0.522371	0.621655	0.602468	0.433338	0.536621	0.440798	0.469915	0.686438	0.306289	0.511661	0.652744	0.322646	0.281593	0.330306	0.500429	0.294743	0.478387	0.638728	0.433833	0.432891	0.756229	0.640886	0.414064	0.298437	0.427281
54. SeMNPV-QD	0.547684	0.426964	0.341487	0.539663	0.694861	0.656445	0.45107	0.561808	0.77457	0.631281	0.742569	0.654641	0.621456	0.534781	0.539742	0.607005	0.731917	0.621456	0.667396	0.456207	0.659531	0.631327	0.546184	0.612768	0.637522	0.813113	0.583607	0.607577	0.60242	0.501828	0.577414	1.02404	0.473425	0.687765	0.930031	0.526767	0.483238	0.539742	0.637062	0.535154	0.751281	0.813316	0.609815	0.572434	0.723881	0.711002	0.436356	0.513889	0.495383
55. SfMNPV-3AP2	0.507708	0.241442	0.299124	0.417137	0.549587	0.61859	0.492971	0.333968	0.578002	0.614227	0.520005	0.58052	0.559484	0.334226	0.299319	0.361431	0.601993	0.50656	0.560799	0.43783	0.644482	0.431655	0.546184	0.447886	0.628578	1.02773	0.663574	0.436113	0.511661	0.541095	0.561081	0.513068	0.388514	0.680663	0.638747	0.295776	0.244228	0.303931	0.627218	0.26769	0.580197	0.63579	0.418308	0.469375	0.873007	0.592408	0.31105	0.319781	0.276819
56. SpliNPV-AN1956	0.53916	0.445431	0.429083	0.530219	0.637276	0.57504	0.428006	0.517803	0.828049	0.727021	0.552221	0.554246	0.528781	0.509396	0.667086	0.474351	0.535557	0.780322	0.574967	0.723366	0.593961	0.392424	0.465584	0.389544	0.568773	0.886495	0.723366	0.445002	0.616676	0.63368	0.558351	0.539019	0.218348	0.680234	0.597895	0.412918	0.43805	0.430781	0.665969	0.410841	0.321134	0.644454	0.411484	0.630298	0.812064	0.678528	0.427784	0.370745	0.552941
57. SpltMNPV-G2	0.543334	0.521073	0.492971	0.629341	0.750475	0.660096	0.470711	0.559631	0.858607	0.727566	0.666823	0.556682	0.540318	0.626502	0.678578	0.506276	0.632846	0.837799	0.657804	0.706046	0.580197	0.514806	0.542683	0.344753	0.620172	0.751281	0.706046	0.443657	0.746125	0.607545	0.560466	0.588299	0.247778	0.696507	0.684276	0.511193	0.507708	0.523179	0.651318	0.447722	0.371763	0.651318	0.533178	0.683917	0.894555	0.780322	0.463711	0.399919	0.539418
58. SpltNPV-II	0.415097	0.27329	0.371258	0.348687	0.5875	0.644885	0.616621	0.445536	0.597527	0.659223	0.526733	0.567742	0.568773	0.426339	0.414064	0.39096	0.536621	0.59294	0.570973	0.496181	0.632846	0.452926	0.547749	0.382073	0.558005	0.793103	0.833722	0.484096	0.616676	0.479061	0.450662	0.545132	0.344753	0.565259	0.700092	0.389397	0.301966	0.398692	0.599088	0.284485	0.489887	0.627218	0.457552	0.50112	0.971023	0.655338	0.318721	0.267467	0.357612
59. SujuNPV-473	0.463501	0.322295	0.357612	0.459153	0.615778	0.607004	0.508104	0.361529	0.665012	0.478328	0.637492	0.453893	0.434591	0.451548	0.345754	0.403908	0.556128	0.605192	0.615863	0.461535	0.582319	0.556128	0.633071	0.430584	0.612962	0.516335	0.681913	0.399677	0.604961	0.400379	0.383924	0.824893	0.447064	0.682279	0.766177	0.413827	0.308948	0.418812	0.5399	0.377456	0.468152	0.582784	0.531561	0.351967	0.766777	0.809592	0.363594	0.40114	0.337122
60. ThorNPV-P1	0.864165	0.715832	0.646043	0.778529	0.348048	0.305812	0.729431	0.632846	0.244601	0.667926	0.279231	0.426339	0.413866	0.584298	0.677195	0.520386	0.487214	0.935653	0.321022	0.705986	0.364753	0.354653	0.257481	0.621631	0.297026	0.921137	0.948437	0.763781	0.324683	0.704225	0.687026	0.939954	0.507144	0.503642	1.04509	0.619309	0.752366	0.633409	0.232156	0.552838	0.820297	0.863478	0.361306	0.817984	0.406674	0.468213	0.667013	0.705091	0.632682
61. TnSNPV	0.401444	0.430584	0.455697	0.592708	0.563268	0.546546	0.539042	0.267093	0.593702	0.434421	0.524692	0.574977	0.550634	0.175339	0.248652	0.181669	0.616676	0.57903	0.523179	0.417137	0.636483	0.544151	0.581873	0.441112	0.780423	0.808577	0.750256	0.442783	0.607577	0.530692	0.581691	0.588086	0.514806	0.773669	0.780486	0.272131	0.340751	0.278947	0.592749	0.371763	0.570102	0.531682	0.537829	0.565369	0.771338	0.699233	0.26547	0.365152	0.242596
62. UrprNPV-SouthernBrazil	0.459622	0.588212	0.661865	0.665655	0.818943	0.692173	0.652194	0.722133	0.789243	0.463711	0.713846	0.488945	0.463022	0.612962	0.588546	0.617319	0.595072	0.523188	0.688323	0.556459	0.640886	0.545364	0.549541	0.45107	0.796746	0.471839	0.450266	0.445431	0.717087	0.400213	0.425297	0.983505	0.766504	0.683614	0.762325	0.552308	0.543667	0.565813	0.7546	0.611988	0.661891	1.0385	0.564391	0.390148	0.571141	1.06087	0.522413	0.649101	0.569784
[truncated: 13 more columns]

## Sheet: polh caption
Table. Estimates of Evolutionary Divergence between Sequences
The number of base substitutions per site from between sequences are shown. Analyses were conducted using the Kimura 2-parameter model [1]. The rate variation among sites was modeled with a gamma distribution (shape parameter = 0.29). This analysis involved 62 nucleotide sequences. Codon positions included were 1st+2nd+3rd+Noncoding. All ambiguous positions were removed for each sequence pair (pa…
1. Kimura M. (1980). A simple method for estimating evolutionary rate of base substitutions through comparative studies of nucleotide sequences. Journal of Molecular Evolution 16:111-120.
2. Tamura K., Stecher G., and Kumar S. (2021). MEGA 11: Molecular Evolutionary Genetics Analysis Version 11. Molecular Biology and Evolution https://doi.org/10.1093/molbev/msab120.
Disclaimer: Although utmost care has been taken to ensure the correctness of the caption, the caption text is provided "as is" without any warranty of any kind. Authors advise the user to carefully check the caption prior to its use for any purpose and report any errors or problems to the authors immediately (www.megasoftware.net). In no event shall the authors and their employers be liable for a…
